# Supplementary material for: Genome-wide association study of myopia progression in Chinese adolescents and application of polygenic risk score prediction
Source: Front Chem. 2026 Apr 21;14:1778732. doi: 10.3389/fchem.2026.1778732 (PMC13139945; doi:10.3389/fchem.2026.1778732)
Supplement: Supplementary file 1 [file Table1.xlsx]

## Sheet: Supplementary Table 1
Supplementary Table S1. Variants suggestively associated with myopia progression (P ＜ 1.0 × 10-4) in the discovery stage.
Variant	Chra: Posa (GRCh37)	Gene(Location)	Region	A1/A2	Discovery stage(89 cases/87 controls)			Replication stage(59 cases/59 controls)			Meta-analysis(148 cases/146 controls)
					AFa	P	ORa(95% CI)	AF	P	OR(95% CI)	P	OR	Ib
rs11399	1:28212806	THEMIS2(1p35.3)	3'-UTR	T/C	0.25/0.08	2.537e-05	4.65(2.28–9.51)	0.13/0.14	0.7427	0.87(0.38–2.00)	0.002878	2.28211	88.84
rs17162868	1:28217614	RPA2(1p35.3)	intergenic	G/C	0.25/0.08	2.537e-05	4.65(2.28–9.51)	0.13/0.14	0.7427	0.87(0.38–2.00)	0.002878	0.438191	88.84
rs28904873	1:28229776	RPA2(1p35.3)	intron	G/A	0.25/0.08	2.537e-05	4.65(2.28–9.51)	0.13/0.14	0.7427	0.87(0.38–2.00)	0.002878	0.438191	88.84
rs12032332	1:32672932	IQCC, DCDC2B(1p35.1)	missense	A/G	0.18/0.37	3.309e-05	0.30(0.17–0.53)	0.24/0.16	0.2031	1.59(0.78–3.26)	0.01443	0.57241	92.23
rs747020	1:32697934	EIF3I, MTMR9LP(1p35.1)	intron	A/G	0.18/0.37	3.309e-05	0.30(0.17–0.53)	0.25/0.16	0.1487	1.67(0.83–3.37)	0.02158	0.594937	92.88
rs35021967	1:32723355	LCK(1p35.1)	intron	A/G	0.20/0.39	5.304e-05	0.32(0.19–0.56)	0.29/0.19	0.09758	1.76(0.90–3.44)	0.03869	0.638713	93.25
rs1333233729	3:54225424	CACNA2D3(3p21.1)	intron	A/ACAT	0.11/0.26	3.551e-05	0.24(0.12–0.47)	NA	NA	NA	3.545e-05	0.242295	NA
rs12634653	3:64347195	PRICKLE2(3p14.1)	intron	A/C	0.57/0.33	8.241e-05	2.56(1.60–4.08)	0.33/0.37	0.6342	0.87(0.48–1.56)	0.005384	1.67934	87.48
rs10470307	3:117404733	LINC02024(3q13.32)	intron	C/T	0.38/0.18	9.732e-05	2.94(1.71–5.07)	0.31/0.28	0.8174	1.07(0.59–1.96)	0.002327	0.534726	83.23
rs4404528	4:8318015	RP11-774O3.2(4p16.1)	regulatory region	T/G	0.24/0.45	2.604e-05	0.31(0.18–0.54)	0.52/0.34	0.006263	2.39(1.28–4.46)	0.1696	0.750062	95.7
rs4696809	4:8318199	RP11-774O3.2(4p16.1)	regulatory region	A/C	0.24/0.45	2.604e-05	0.31(0.18–0.54)	0.52/0.34	0.006263	2.39(1.28–4.46)	0.1696	0.750062	95.7
rs6447859	4:8318609	RP11-774O3.2(4p16.1)	regulatory region	T/C	0.22/0.41	7.19e-05	0.33(0.19–0.57)	0.50/0.32	0.005956	2.39(1.28–4.43)	0.2451	0.784507	95.45
rs4696812	4:8321709	LINC02517(4p16.1)	regulatory region	A/G	0.25/0.45	4.119e-05	0.33(0.19–0.56)	0.54/0.35	0.003167	2.60(1.38–4.89)	0.2133	0.772286	95.83
rs59072166	4:8323436	LINC02517(4p16.1)	intron	G/T	0.25/0.46	3.622e-05	0.33(0.19–0.56)	0.55/0.35	0.002382	2.65(1.41–4.98)	0.2249	1.28454	95.97
rs4696821	4:8355890	RP11-774O3.3(4p16.1)	regulatory region	A/G	0.57/0.36	5.826e-05	2.67(1.66–4.32)	0.42/0.44	0.9197	0.97(0.55–1.71)	0.002675	1.7512	86.02
rs62285994	4:8364361	ACOX3(4p16.1)	regulatory region	T/C	0.58/0.37	6.417e-05	2.73(1.67–4.46)	0.45/0.44	0.8429	1.06(0.60–1.86)	0.001679	1.81176	83.72
rs62285995	4:8364766	ACOX3(4p16.1)	regulatory region	C/T	0.58/0.37	7.082e-05	2.69(1.65–4.38)	0.45/0.44	0.8429	1.06(0.60–1.86)	0.001719	0.554272	83.35
rs58304442	4:8365832	ACOX3(4p16.1)	intergenic	A/G	0.58/0.37	7.082e-05	2.69(1.65–4.38)	0.45/0.44	0.8429	1.06(0.60–1.86)	0.001719	1.80417	83.35
rs11730528	4:8366235	ACOX3(4p16.1)	intergenic	A/G	0.58/0.37	6.417e-05	2.73(1.67–4.46)	0.45/0.44	0.8429	1.06(0.60–1.86)	0.001679	1.81176	83.72
rs899490	4:8366840	ACOX3(4p16.1)	intergenic	T/C	0.58/0.37	7.082e-05	2.69(1.65–4.38)	0.45/0.44	0.8429	1.06(0.60–1.86)	0.001719	1.80417	83.35
rs862345	4:8374760	ACOX3(4p16.1)	intergenic	T/C	0.52/0.30	2.934e-05	3.02(1.80–5.07)	0.42/0.39	0.6661	1.13(0.66–1.93)	0.0009435	1.87667	85.1
rs3756188	4:8375012	ACOX3(4p16.1)	intron	T/C	0.51/0.31	6.243e-05	2.88(1.72–4.83)	0.40/0.41	0.9848	0.99(0.58–1.69)	0.004311	1.71549	87.3
rs2280572	4:8375813	ACOX3(4p16.1)	non coding transcript exon	C/T	0.52/0.30	2.345e-05	3.07(1.82–5.15)	0.41/0.38	0.6145	1.15(0.67–1.98)	0.0006631	0.521315	84.74
rs10030108	4:8377514	ACOX3(4p16.1)	intron	A/G	0.52/0.30	3.408e-05	2.95(1.77–4.93)	0.41/0.38	0.6145	1.15(0.67–1.98)	0.0007803	1.89326	83.71
rs3756187	4:8378332	ACOX3(4p16.1)	intron	G/C	0.52/0.31	4.72e-05	2.90(1.74–4.84)	0.41/0.38	0.6145	1.15(0.67–1.98)	0.0009504	0.533658	83.03
rs56169724	4:23325804	RP11-453O5.1(4p15.2)	regulatory region	T/C	0.11/0.28	2.361e-05	0.23(0.12–0.45)	0.18/0.22	0.4152	0.76(0.39–1.48)	0.000405	0.423628	83.42
rs76371606	4:162944170	FSTL5(4q32.2)	intron	C/A	0.26/0.10	6.126e-05	3.99(2.03–7.85)	0.19/0.10	0.03927	2.21(1.04–4.68)	1.316e-05	3.06087	24.15
rs72372775	4:162954959	FSTL5(4q32.2)	intron	AT/A	0.26/0.10	7.058e-05	4.01(2.02–7.95)	0.17/0.10	0.07603	2.00(0.93–4.30)	3.398e-05	2.94232	43.36
rs76511338	4:162955379	FSTL5(4q32.2)	intron	A/T	0.26/0.10	8.608e-05	3.84(1.96–7.52)	0.17/0.11	0.1046	1.87(0.88–3.96)	6.06e-05	2.7896	49.08
rs55658034	4:175476038	RP11-440I14.3(4q34.1)	intergenic	T/C	0.15/0.37	9.103e-06	0.27(0.16–0.49)	0.27/0.26	0.993	1.00(0.55–1.81)	0.001322	0.509106	89.34
rs10520287	4:175476370	RP11-440I14.3(4q34.1)	intergenic	A/G	0.15/0.37	9.103e-06	0.27(0.16–0.49)	0.27/0.26	0.993	1.00(0.55–1.81)	0.001322	0.509106	89.34
rs56362241	4:175477131	RP11-440I14.3(4q34.1)	intergenic	C/CG	0.15/0.37	9.103e-06	0.27(0.16–0.49)	0.27/0.26	0.993	1.00(0.55–1.81)	0.001322	1.96423	89.34
rs1978567	4:175478008	RP11-440I14.3(4q34.1)	intergenic	T/A	0.15/0.37	9.103e-06	0.27(0.16–0.49)	0.27/0.26	0.993	1.00(0.55–1.81)	0.001322	1.96423	89.34
rs59530128	4:175480636	RP11-440I14.3(4q34.1)	intergenic	C/T	0.15/0.37	9.103e-06	0.27(0.16–0.49)	0.27/0.26	0.993	1.00(0.55–1.81)	0.001322	1.96423	89.34
rs17296454	4:175484975	RP11-440I14.3(4q34.1)	regulatory region	A/C	0.15/0.37	9.103e-06	0.27(0.16–0.49)	0.27/0.26	0.993	1.00(0.55–1.81)	0.001322	0.509106	89.34
rs7687916	4:175485318	RP11-440I14.3(4q34.1)	regulatory region	C/T	0.15/0.37	9.103e-06	0.27(0.16–0.49)	0.27/0.26	0.993	1.00(0.55–1.81)	0.001322	1.96423	89.34
rs1365623	4:175486022	RP11-440I14.3(4q34.1)	intergenic	T/C	0.15/0.37	9.103e-06	0.27(0.16–0.49)	0.27/0.26	0.993	1.00(0.55–1.81)	0.001322	0.509106	89.34
rs632177	6:7907139	TXNDC5, BLOC1S5-TXNDC5(6p24.3)	intron	C/T	0.43/0.23	8.844e-05	2.73(1.65–4.51)	0.35/0.37	0.5891	0.86(0.49–1.50)	0.01072	0.615328	89.07
rs1225960	6:7908470	TXNDC5, BLOC1S5-TXNDC5(6p24.3)	intron	T/C	0.43/0.23	8.844e-05	2.73(1.65–4.51)	0.35/0.37	0.5891	0.86(0.49–1.50)	0.01072	1.62515	89.07
rs395711	6:7909334	TXNDC5, BLOC1S5-TXNDC5(6p24.3)	intron	G/C	0.43/0.22	6.561e-05	2.78(1.68–4.60)	0.34/0.37	0.4969	0.82(0.47–1.44)	0.01217	0.620456	90.11
rs16880598	6:68545302	AL713998.1(6q12)	intergenic	G/A	0.14/0.03	8.951e-05	8.72(2.95–25.77)	0.05/0.08	0.1924	0.45(0.14–1.49)	0.04207	0.434352	92.26
rs16899546	6:68545861	AL713998.1(6q12)	intergenic	G/T	0.14/0.03	8.951e-05	8.72(2.95–25.77)	0.05/0.08	0.1924	0.45(0.14–1.49)	0.04207	0.434352	92.26
rs7739921	6:68545902	AL713998.1(6q12)	intergenic	T/C	0.14/0.03	8.951e-05	8.72(2.95–25.77)	0.05/0.08	0.1924	0.45(0.14–1.49)	0.04207	2.30228	92.26
rs7739018	6:68546034	AL713998.1(6q12)	intergenic	A/G	0.14/0.03	8.951e-05	8.72(2.95–25.77)	0.05/0.08	0.1924	0.45(0.14–1.49)	0.04207	2.30228	92.26
rs7759949	6:68546087	AL713998.1(6q12)	intergenic	T/A	0.14/0.03	8.951e-05	8.72(2.95–25.77)	0.05/0.08	0.1924	0.45(0.14–1.49)	0.04207	0.434352	92.26
rs9454307	6:68546601	AL713998.1(6q12)	intergenic	C/G	0.14/0.02	4.625e-05	11.77(3.59–38.55)	0.05/0.08	0.2524	0.49(0.15–1.66)	0.03386	2.51004	92.54
rs1355936	6:68546995	AL713998.1(6q12)	intergenic	A/T	0.15/0.03	4.005e-05	9.73(3.29–28.83)	0.05/0.08	0.1924	0.45(0.14–1.49)	0.03002	2.43781	92.79
rs35435127	6:92686661	U3(6q15)	regulatory region	A/G	0.34/0.57	6.353e-06	0.30(0.18–0.50)	0.48/0.45	0.6349	1.15(0.64–2.08)	0.002311	0.54346	91.17
rs13194228	6:92687036	U3(6q15)	regulatory region	A/G	0.35/0.59	6.569e-06	0.30(0.18–0.50)	0.50/0.47	0.7212	1.12(0.61–2.06)	0.001448	0.523091	90.29
rs13194247	6:92687070	U3(6q15)	intergenic	A/G	0.35/0.59	6.569e-06	0.30(0.18–0.50)	0.50/0.47	0.7212	1.12(0.61–2.06)	0.001448	0.523091	90.29
rs2452969	6:92689195	U3(6q15)	intergenic	C/A	0.18/0.37	7.303e-05	0.32(0.18–0.56)	0.33/0.30	0.8645	1.06(0.55–2.03)	0.003876	1.87124	86.52
rs2452936	6:92723223	U3(6q15)	intergenic	G/C	0.34/0.56	2.259e-05	0.33(0.20–0.55)	0.53/0.47	0.2989	1.37(0.76–2.46)	0.0115	1.64362	92.09
rs6454886	6:92724755	U3(6q15)	intergenic	A/T	0.34/0.56	2.259e-05	0.33(0.20–0.55)	0.53/0.47	0.2989	1.37(0.76–2.46)	0.0115	0.608414	92.09
rs4631240	6:92725327	U3(6q15)	intergenic	A/G	0.34/0.56	2.259e-05	0.33(0.20–0.55)	0.53/0.47	0.2989	1.37(0.76–2.46)	0.0115	0.608414	92.09
rs6454887	6:92727453	U3(6q15)	intergenic	T/C	0.34/0.55	3.334e-05	0.35(0.21–0.57)	0.53/0.47	0.3539	1.32(0.73–2.40)	0.01013	0.605379	91.28
rs2503625	6:92730691	U3(6q15)	intergenic	T/C	0.31/0.53	4.387e-05	0.36(0.22–0.59)	0.51/0.43	0.2171	1.47(0.80–2.71)	0.01601	0.624065	91.94
rs56255801	6:113569888	RP11-437J19.1(6q21)	intergenic	T/C	0.12/0.30	4.96e-05	0.27(0.14–0.51)	0.22/0.25	0.3556	0.70(0.34–1.48)	0.0002311	0.40337	73.39
rs12211320	6:113585592	RP11-437J19.1(6q21)	intergenic	A/G	0.13/0.30	9.776e-05	0.30(0.16–0.55)	0.25/0.24	0.8051	0.91(0.43–1.92)	0.001461	0.465939	80.46
rs56069623	6:113585820	RP11-437J19.1(6q21)	intergenic	A/G	0.13/0.30	9.776e-05	0.30(0.16–0.55)	0.25/0.24	0.8051	0.91(0.43–1.92)	0.001461	0.465939	80.46
rs7751486	6:113586673	RP11-437J19.1(6q21)	intergenic	T/G	0.13/0.30	9.776e-05	0.30(0.16–0.55)	0.25/0.24	0.8051	0.91(0.43–1.92)	0.001461	0.465939	80.46
rs12201656	6:113587819	RP11-437J19.1(6q21)	intergenic	G/A	0.13/0.30	9.776e-05	0.30(0.16–0.55)	0.25/0.24	0.966	0.98(0.47–2.07)	0.00228	2.0782	82.98
rs1831445	6:113588255	RP11-437J19.1(6q21)	intergenic	T/C	0.13/0.30	9.776e-05	0.30(0.16–0.55)	0.25/0.24	0.966	0.98(0.47–2.07)	0.00228	0.481187	82.98
rs6970074	7:10898737	Y_RNA(7p21.3)	intergenic	G/A	0.43/0.22	9.189e-05	2.75(1.66–4.57)	0.41/0.38	0.8414	1.06(0.60–1.87)	0.002252	0.55405	83.36
rs6970362	7:10899204	Y_RNA(7p21.3)	intergenic	A/G	0.43/0.22	9.189e-05	2.75(1.66–4.57)	0.41/0.38	0.8414	1.06(0.60–1.87)	0.002252	1.80489	83.36
rs37423	7:15788241	AC005550.4(7p21.2)	intergenic	G/A	0.19/0.37	4.753e-05	0.31(0.18–0.55)	0.31/0.33	0.729	0.90(0.50–1.63)	0.001453	1.93634	84.69
rs75743470	7:15840582	AC006041.1(7p21.2)	intergenic	G/T	0.15/0.32	8.111e-05	0.31(0.17–0.55)	0.22/0.25	0.444	0.78(0.42–1.47)	0.0006937	2.10307	78.32
rs13237070	7:113585194	PPP1R3A(7q31.1)	intron	G/A	0.17/0.37	7.81e-05	0.35(0.21–0.59)	0.27/0.25	0.5866	1.17(0.66–2.08)	0.01089	1.65285	89.38
rs59948175	7:113586366	PPP1R3A(7q31.1)	intron	C/T	0.17/0.37	7.81e-05	0.35(0.21–0.59)	0.26/0.24	0.6273	1.16(0.64–2.07)	0.008937	1.68304	88.89
rs60244632	7:113587905	PPP1R3A(7q31.1)	intron	TAA/TA	0.17/0.37	4.935e-05	0.33(0.20–0.57)	0.26/0.24	0.6273	1.16(0.64–2.07)	0.007333	1.71052	89.5
rs13228015	7:113589509	PPP1R3A(7q31.1)	intron	C/A	0.17/0.37	7.81e-05	0.35(0.21–0.59)	0.26/0.24	0.6273	1.16(0.64–2.07)	0.008937	1.68304	88.89
rs4439044	7:113591227	PPP1R3A(7q31.1)	intron	G/A	0.17/0.37	7.81e-05	0.35(0.21–0.59)	0.26/0.24	0.6273	1.16(0.64–2.07)	0.008937	1.68304	88.89
rs4421289	7:113591304	PPP1R3A(7q31.1)	intron	T/G	0.17/0.37	7.81e-05	0.35(0.21–0.59)	0.26/0.24	0.6273	1.16(0.64–2.07)	0.008937	0.594164	88.89
rs2888081	7:144347573	TPK1(7q35)	intron	G/A	0.28/0.11	5.896e-05	3.65(1.94–6.87)	0.24/0.19	0.6265	1.17(0.63–2.18)	0.001542	0.488117	84.24
rs7807524	7:144351306	TPK1(7q35)	intron	C/A	0.28/0.11	5.896e-05	3.65(1.94–6.87)	0.24/0.19	0.6265	1.17(0.63–2.18)	0.001542	0.488117	84.24
rs2056809	7:144438532	TPK1(7q35)	intron	T/C	0.29/0.11	1.508e-05	4.22(2.20–8.10)	0.25/0.19	0.4711	1.29(0.65–2.56)	0.0002788	2.4032	83.44
rs4446660	7:144438534	TPK1(7q35)	intron	T/C	0.29/0.11	1.508e-05	4.22(2.20–8.10)	0.25/0.19	0.4711	1.29(0.65–2.56)	0.0002788	2.4032	83.44
rs1852920	7:144440578	TPK1(7q35)	intron	T/C	0.30/0.12	2.038e-05	4.00(2.11–7.57)	0.26/0.19	0.3861	1.36(0.68–2.70)	0.0002032	2.42662	80.41
rs7802389	7:144445282	TPK1(7q35)	intron	A/G	0.29/0.11	1.508e-05	4.22(2.20–8.10)	0.25/0.19	0.4711	1.29(0.65–2.56)	0.0002788	2.4032	83.44
rs199989181	7:144447723	TPK1(7q35)	intron	CAA/C	0.29/0.11	1.508e-05	4.22(2.20–8.10)	0.25/0.19	0.4711	1.29(0.65–2.56)	0.0002788	2.4032	83.44
rs1731118	7:144447870	TPK1(7q35)	intron	G/C	0.29/0.11	1.508e-05	4.22(2.20–8.10)	0.25/0.19	0.4711	1.29(0.65–2.56)	0.0002788	0.416112	83.44
rs2888112	7:144448203	TPK1(7q35)	intron	C/T	0.29/0.11	1.508e-05	4.22(2.20–8.10)	0.25/0.19	0.4711	1.29(0.65–2.56)	0.0002788	0.416112	83.44
rs4577879	7:144448238	TPK1(7q35)	intron	T/G	0.29/0.11	1.508e-05	4.22(2.20–8.10)	0.25/0.19	0.4711	1.29(0.65–2.56)	0.0002788	2.4032	83.44
rs4295579	7:144448342	TPK1(7q35)	intron	A/G	0.29/0.11	1.508e-05	4.22(2.20–8.10)	0.25/0.19	0.4711	1.29(0.65–2.56)	0.0002788	2.4032	83.44
rs7795072	7:144448605	TPK1(7q35)	intron	T/G	0.29/0.11	1.508e-05	4.22(2.20–8.10)	0.25/0.19	0.4711	1.29(0.65–2.56)	0.0002788	2.4032	83.44
rs7809179	7:144448941	TPK1(7q35)	intron	C/A	0.29/0.11	1.508e-05	4.22(2.20–8.10)	0.25/0.19	0.4711	1.29(0.65–2.56)	0.0002788	0.416112	83.44
rs35209194	7:144449172	TPK1(7q35)	intron	C/CAG	0.29/0.11	1.508e-05	4.22(2.20–8.10)	0.25/0.19	0.4711	1.29(0.65–2.56)	0.0002788	0.416112	83.44
rs9648817	7:144450175	TPK1(7q35)	intron	T/G	0.29/0.11	1.508e-05	4.22(2.20–8.10)	0.25/0.19	0.4711	1.29(0.65–2.56)	0.0002788	2.4032	83.44
rs10266099	7:144450639	TPK1(7q35)	intron	C/T	0.29/0.11	1.508e-05	4.22(2.20–8.10)	0.25/0.19	0.4711	1.29(0.65–2.56)	0.0002788	0.416112	83.44
rs10235829	7:144450645	TPK1(7q35)	intron	G/A	0.29/0.11	1.508e-05	4.22(2.20–8.10)	0.25/0.19	0.4711	1.29(0.65–2.56)	0.0002788	0.416112	83.44
rs10281363	7:144450669	TPK1(7q35)	intron	A/G	0.29/0.11	1.508e-05	4.22(2.20–8.10)	0.25/0.19	0.4711	1.29(0.65–2.56)	0.0002788	2.4032	83.44
rs13222795	7:144450932	TPK1(7q35)	intron	T/C	0.29/0.11	1.508e-05	4.22(2.20–8.10)	0.25/0.19	0.4711	1.29(0.65–2.56)	0.0002788	2.4032	83.44
rs6464617	7:144452818	TPK1(7q35)	intron	T/C	0.29/0.11	1.508e-05	4.22(2.20–8.10)	0.25/0.19	0.4711	1.29(0.65–2.56)	0.0002788	2.4032	83.44
rs1385883248	7:144453093	TPK1(7q35)	intron	G/GTT	0.29/0.11	1.508e-05	4.22(2.20–8.10)	0.25/0.19	0.4711	1.29(0.65–2.56)	0.0002788	2.4032	83.44
rs6959699	7:144453124	TPK1(7q35)	intron	G/C	0.29/0.11	1.508e-05	4.22(2.20–8.10)	0.25/0.19	0.4711	1.29(0.65–2.56)	0.0002788	0.416112	83.44
rs6942512	7:144453144	TPK1(7q35)	intron	A/G	0.29/0.11	1.508e-05	4.22(2.20–8.10)	0.26/0.19	0.3748	1.36(0.69–2.71)	0.000179	2.46675	81.75
rs6464618	7:144454488	TPK1(7q35)	intron	T/C	0.29/0.11	1.508e-05	4.22(2.20–8.10)	0.25/0.19	0.4711	1.29(0.65–2.56)	0.0002788	2.4032	83.44
rs6464619	7:144454495	TPK1(7q35)	intron	T/C	0.29/0.11	1.508e-05	4.22(2.20–8.10)	0.25/0.19	0.4711	1.29(0.65–2.56)	0.0002788	2.4032	83.44
rs2056811	7:144455025	TPK1(7q35)	intron	A/G	0.29/0.11	1.508e-05	4.22(2.20–8.10)	0.25/0.19	0.4711	1.29(0.65–2.56)	0.0002788	2.4032	83.44
rs10085379	7:144456022	TPK1(7q35)	intron	A/C	0.29/0.11	1.508e-05	4.22(2.20–8.10)	0.25/0.19	0.4711	1.29(0.65–2.56)	0.0002788	2.4032	83.44
rs10268309	7:144456079	TPK1(7q35)	intron	C/T	0.29/0.11	1.508e-05	4.22(2.20–8.10)	0.25/0.19	0.4711	1.29(0.65–2.56)	0.0002788	0.416112	83.44
rs12666545	7:144456425	TPK1(7q35)	intron	T/C	0.29/0.11	1.508e-05	4.22(2.20–8.10)	0.25/0.19	0.4711	1.29(0.65–2.56)	0.0002788	2.4032	83.44
rs777174430	7:144456603	TPK1(7q35)	intron	ATATATATATATG/A	0.29/0.11	1.508e-05	4.22(2.20–8.10)	0.25/0.19	0.4711	1.29(0.65–2.56)	0.0002788	0.416112	83.44
rs6954142	7:144457449	TPK1(7q35)	intron	T/C	0.29/0.11	1.508e-05	4.22(2.20–8.10)	0.25/0.19	0.4711	1.29(0.65–2.56)	0.0002788	2.4032	83.44
rs61268178	7:144458592	TPK1(7q35)	intron	C/CTATT	0.29/0.11	1.508e-05	4.22(2.20–8.10)	0.25/0.19	0.4711	1.29(0.65–2.56)	0.0002788	0.416112	83.44
rs10241064	7:144459668	TPK1(7q35)	intron	T/C	0.29/0.11	1.508e-05	4.22(2.20–8.10)	0.25/0.19	0.4711	1.29(0.65–2.56)	0.0002788	2.4032	83.44
rs56023249	7:144460058	TPK1(7q35)	intron	C/T	0.29/0.11	1.508e-05	4.22(2.20–8.10)	0.25/0.19	0.4711	1.29(0.65–2.56)	0.0002788	0.416112	83.44
rs10155925	7:144460270	TPK1(7q35)	intron	A/G	0.29/0.11	1.508e-05	4.22(2.20–8.10)	0.25/0.19	0.4711	1.29(0.65–2.56)	0.0002788	2.4032	83.44
rs10155929	7:144460563	TPK1(7q35)	intron	A/G	0.29/0.11	1.508e-05	4.22(2.20–8.10)	0.25/0.19	0.4711	1.29(0.65–2.56)	0.0002788	2.4032	83.44
rs71523950	7:144461057	TPK1(7q35)	intron	A/ATGGGT	0.28/0.11	1.745e-05	4.30(2.21–8.37)	0.25/0.19	0.4711	1.29(0.65–2.56)	0.0003366	2.3972	83.64
rs11765957	7:144461228	TPK1(7q35)	intron	T/C	0.29/0.11	1.508e-05	4.22(2.20–8.10)	0.25/0.19	0.4711	1.29(0.65–2.56)	0.0002788	2.4032	83.44
rs11768341	7:144461235	TPK1(7q35)	intron	G/A	0.29/0.11	1.508e-05	4.22(2.20–8.10)	0.25/0.19	0.4711	1.29(0.65–2.56)	0.0002788	0.416112	83.44
rs10952584	7:144461414	TPK1(7q35)	intron	T/C	0.29/0.11	1.508e-05	4.22(2.20–8.10)	0.25/0.19	0.4711	1.29(0.65–2.56)	0.0002788	2.4032	83.44
rs10952585	7:144461519	TPK1(7q35)	intron	G/A	0.29/0.11	1.508e-05	4.22(2.20–8.10)	0.25/0.19	0.4711	1.29(0.65–2.56)	0.0002788	0.416112	83.44
rs4725657	7:144461670	TPK1(7q35)	intron	C/T	0.29/0.11	1.508e-05	4.22(2.20–8.10)	0.25/0.19	0.4711	1.29(0.65–2.56)	0.0002788	0.416112	83.44
rs6975998	7:144461802	TPK1(7q35)	intron	T/C	0.29/0.11	1.508e-05	4.22(2.20–8.10)	0.25/0.19	0.4711	1.29(0.65–2.56)	0.0002788	2.4032	83.44
rs4725658	7:144461855	TPK1(7q35)	intron	T/C	0.29/0.11	1.508e-05	4.22(2.20–8.10)	0.25/0.19	0.4711	1.29(0.65–2.56)	0.0002788	2.4032	83.44
rs6951723	7:144462073	TPK1(7q35)	intron	G/A	0.29/0.11	1.508e-05	4.22(2.20–8.10)	0.25/0.19	0.4711	1.29(0.65–2.56)	0.0002788	0.416112	83.44
rs1320822	7:144462409	TPK1(7q35)	intron	G/A	0.29/0.11	1.508e-05	4.22(2.20–8.10)	0.25/0.19	0.4711	1.29(0.65–2.56)	0.0002788	0.416112	83.44
rs3779087	7:144462951	TPK1(7q35)	intron	C/T	0.29/0.11	1.508e-05	4.22(2.20–8.10)	0.25/0.19	0.4711	1.29(0.65–2.56)	0.0002788	0.416112	83.44
rs2617051	8:4568260	CSMD1(8p23.2)	intron	C/G	0.21/0.41	7.634e-05	0.31(0.18–0.56)	0.35/0.40	0.4945	0.83(0.48–1.43)	0.001281	0.522307	82.6
rs1676966	8:4573319	CSMD1(8p23.2)	intron	C/T	0.16/0.36	5.156e-05	0.29(0.16–0.53)	0.25/0.31	0.506	0.82(0.45–1.48)	0.0008715	2.04419	82.59
rs74913187	8:4573470	CSMD1(8p23.2)	intron	A/T	0.17/0.37	8.928e-05	0.31(0.17–0.56)	0.26/0.31	0.5304	0.83(0.45–1.50)	0.001199	0.500774	80.95
rs56400540	9:1996560	SMARCA2(9p24.3)	regulatory region	C/G	0.40/0.20	7.456e-05	2.86(1.70–4.81)	0.36/0.29	0.14	1.58(0.86–2.89)	7.279e-05	2.22154	53.23
rs10811260	9:1996894	SMARCA2(9p24.3)	intergenic	A/G	0.42/0.21	8.165e-05	2.83(1.69–4.74)	0.38/0.30	0.07004	1.76(0.95–3.25)	2.93e-05	2.32124	25.29
rs142246019	9:114250375	KIAA0368(9q31.3)	intergenic	AAAGAG/AAAGAGAAGAG	0.33/0.17	6.75e-05	3.41(1.87–6.23)	0.21/0.25	0.4299	0.77(0.40–1.48)	0.01626	1.72478	90.68
rs149034238	9:114259043	KIAA0368(9q31.3)	intergenic	A/G	0.25/0.10	9.313e-05	3.82(1.95–7.48)	0.15/0.14	0.9596	0.98(0.46–2.09)	0.003853	2.09929	85.55
rs2026646	9:114270383	ZNF483(9q31.3)	intergenic	C/T	0.25/0.10	9.313e-05	3.82(1.95–7.48)	0.15/0.16	0.7003	0.86(0.41–1.83)	0.007763	0.505605	87.99
rs77285476	9:114295940	ZNF483(9q31.3)	intron	G/A	0.25/0.10	9.313e-05	3.82(1.95–7.48)	0.15/0.17	0.5572	0.80(0.37–1.70)	0.01144	0.523039	89.15
rs75908709	9:114301126	ZNF483(9q31.3)	intron	A/G	0.25/0.10	9.313e-05	3.82(1.95–7.48)	0.15/0.18	0.4774	0.76(0.36–1.62)	0.0147	1.86619	89.82
rs77903230	9:114308488	ZNF483(9q31.3)	intron	C/T	0.25/0.09	5.404e-05	4.10(2.07–8.13)	0.15/0.18	0.4774	0.76(0.36–1.62)	0.01215	0.523196	90.5
rs201364819	9:114319657	PTGR1, ZNF483(9q31.3)	intron	TA/T	0.35/0.18	8.527e-05	3.11(1.77–5.47)	0.21/0.29	0.1479	0.62(0.33–1.18)	0.04549	0.648107	92.61
rs7858562	9:114324948	PTGR1, ZNF483(9q31.3)	3'-UTR	G/A	0.33/0.14	1.453e-05	3.95(2.12–7.35)	0.22/0.31	0.1238	0.61(0.32–1.15)	0.04167	0.629456	94.12
rs74207627	9:114330605	PTGR1, ZNF483(9q31.3)	intron	C/T	0.32/0.15	4.508e-05	3.54(1.93–6.49)	0.22/0.31	0.1284	0.61(0.32–1.15)	0.05547	0.650249	93.46
rs74308680	9:114333128	PTGR1, ZNF483(9q31.3)	intron	G/A	0.32/0.16	8.568e-05	3.30(1.82–5.98)	0.22/0.29	0.2267	0.67(0.36–1.28)	0.04021	0.633814	92.12
rs529909877	9:114333292	PTGR1, ZNF483(9q31.3)	intron	A/C	0.32/0.16	8.568e-05	3.30(1.82–5.98)	0.22/0.29	0.2267	0.67(0.36–1.28)	0.04021	1.57775	92.12
rs80137566	9:114335218	PTGR1, ZNF483(9q31.3)	intron	T/A	0.32/0.16	8.568e-05	3.30(1.82–5.98)	0.22/0.29	0.2267	0.67(0.36–1.28)	0.04021	0.633814	92.12
rs76986254	9:114340242	PTGR1, ZNF483(9q31.3)	intron	C/G	0.32/0.16	8.306e-05	3.33(1.83–6.05)	0.21/0.27	0.2821	0.70(0.37–1.34)	0.03088	1.62239	91.66
rs1411447981	9:114340280	PTGR1, ZNF483(9q31.3)	intron	TG/T	0.32/0.16	8.306e-05	3.33(1.83–6.05)	0.21/0.27	0.2821	0.70(0.37–1.34)	0.03088	0.616375	91.66
rs11252398	10:4267047	LINC00702(10p15.1)	intron	A/T	0.29/0.13	4.434e-05	3.88(2.02–7.43)	0.19/0.24	0.2405	0.69(0.36–1.29)	0.04519	1.58836	92.88
rs10904211	10:4300320	RP11-67B16.1(10p15.1)	regulatory region	G/A	0.26/0.11	8.323e-05	3.81(1.96–7.41)	0.17/0.19	0.2741	0.68(0.34–1.35)	0.03945	0.605379	91.96
rs12266987	10:12860576	CAMK1D(10p13)	intron	T/C	0.14/0.33	2.342e-05	0.28(0.15–0.50)	0.16/0.17	0.981	0.99(0.49–2.00)	0.001169	0.472272	86.39
rs7900033	10:12942295	CCDC3(10p13)	intron	A/G	0.43/0.22	5.824e-05	2.85(1.71–4.75)	0.36/0.24	0.02104	2.20(1.13–4.30)	4.323e-06	2.59089	0
rs7903718	10:12942508	CCDC3(10p13)	intron	T/C	0.43/0.22	5.824e-05	2.85(1.71–4.75)	0.36/0.24	0.02104	2.20(1.13–4.30)	4.323e-06	2.59089	0
rs1247482	10:78009394	LRMDA(10q22.3)	intron	C/T	0.52/0.32	8.503e-05	2.78(1.67–4.63)	0.47/0.47	0.7804	0.92(0.53–1.62)	0.00648	0.591792	87.66
rs1247481	10:78009732	LRMDA(10q22.3)	intron	G/T	0.52/0.32	9.518e-05	2.74(1.65–4.54)	0.47/0.47	0.7804	0.92(0.53–1.62)	0.006651	0.594164	87.41
rs1247477	10:78021119	LRMDA(10q22.3)	intron	T/C	0.48/0.29	9.559e-05	2.85(1.68–4.82)	0.43/0.43	0.7598	0.91(0.52–1.62)	0.007765	1.69147	87.84
rs7914561	10:83399216	NRG3(10q23.1)	intergenic	C/T	0.60/0.38	8.339e-05	2.64(1.63–4.27)	0.54/0.51	0.6217	1.15(0.66–2.00)	0.001018	0.543894	79.69
rs6584173	10:83399391	NRG3(10q23.1)	intergenic	C/T	0.60/0.38	8.339e-05	2.64(1.63–4.27)	0.54/0.51	0.6217	1.15(0.66–2.00)	0.001018	0.543894	79.69
rs7081856	10:83399527	NRG3(10q23.1)	intergenic	T/C	0.58/0.36	9.075e-05	2.63(1.62–4.27)	0.53/0.49	0.6225	1.15(0.66–2.02)	0.001012	1.8504	78.95
rs2211015	10:83401028	NRG3(10q23.1)	intergenic	G/C	0.60/0.37	9.051e-05	2.63(1.62–4.26)	0.54/0.51	0.6217	1.15(0.66–2.00)	0.001079	0.545147	79.52
rs2211013	10:83401149	NRG3(10q23.1)	intergenic	G/C	0.58/0.36	9.075e-05	2.63(1.62–4.27)	0.53/0.49	0.6225	1.15(0.66–2.02)	0.001012	0.540425	78.95
rs11498773	10:83401571	NRG3(10q23.1)	intergenic	C/T	0.60/0.37	9.051e-05	2.63(1.62–4.26)	0.54/0.51	0.6217	1.15(0.66–2.00)	0.001079	0.545147	79.52
rs201059751	10:83401738	NRG3(10q23.1)	intergenic	A/AG	0.60/0.37	9.051e-05	2.63(1.62–4.26)	0.54/0.51	0.6217	1.15(0.66–2.00)	0.001079	1.83437	79.52
rs201624452	10:83401740	NRG3(10q23.1)	intergenic	C/T	0.60/0.37	9.051e-05	2.63(1.62–4.26)	0.54/0.51	0.6217	1.15(0.66–2.00)	0.001079	0.545147	79.52
rs6584176	10:83402576	NRG3(10q23.1)	intergenic	T/C	0.58/0.36	9.075e-05	2.63(1.62–4.27)	0.52/0.48	0.618	1.15(0.66–2.03)	0.0009871	1.8541	78.78
rs4589234	10:83402994	NRG3(10q23.1)	intergenic	A/T	0.60/0.37	9.051e-05	2.63(1.62–4.26)	0.54/0.51	0.6217	1.15(0.66–2.00)	0.001079	1.83437	79.52
rs4357633	10:83403004	NRG3(10q23.1)	intergenic	G/T	0.60/0.37	9.051e-05	2.63(1.62–4.26)	0.54/0.51	0.6217	1.15(0.66–2.00)	0.001079	0.545147	79.52
rs4534515	10:83403153	NRG3(10q23.1)	intergenic	C/A	0.60/0.37	9.051e-05	2.63(1.62–4.26)	0.53/0.51	0.7017	1.11(0.64–1.94)	0.001348	0.550461	80.76
rs1832406	10:83403293	NRG3(10q23.1)	intergenic	C/T	0.58/0.36	9.075e-05	2.63(1.62–4.27)	0.52/0.48	0.618	1.15(0.66–2.03)	0.0009871	0.539345	78.78
rs1591731	10:83403409	NRG3(10q23.1)	intergenic	G/C	0.60/0.37	9.051e-05	2.63(1.62–4.26)	0.54/0.52	0.7176	1.11(0.64–1.93)	0.001417	0.552004	81.04
rs1832407	10:83403484	NRG3(10q23.1)	intergenic	T/C	0.58/0.36	9.075e-05	2.63(1.62–4.27)	0.52/0.48	0.618	1.15(0.66–2.03)	0.0009871	1.8541	78.78
rs2346435	10:83407326	NRG3(10q23.1)	intergenic	G/T	0.60/0.37	9.051e-05	2.63(1.62–4.26)	0.53/0.49	0.5629	1.18(0.68–2.03)	0.0009155	0.541886	78.59
rs2346436	10:83407328	NRG3(10q23.1)	intergenic	C/T	0.60/0.37	9.051e-05	2.63(1.62–4.26)	0.53/0.49	0.5629	1.18(0.68–2.03)	0.0009155	0.541886	78.59
rs2346437	10:83407331	NRG3(10q23.1)	intergenic	G/T	0.60/0.37	9.051e-05	2.63(1.62–4.26)	0.53/0.49	0.5629	1.18(0.68–2.03)	0.0009155	0.541886	78.59
rs4933800	10:83418056	NRG3(10q23.1)	intergenic	T/C	0.60/0.37	8.44e-05	2.59(1.61–4.15)	0.53/0.49	0.5629	1.18(0.68–2.03)	0.0008082	1.84356	78.09
rs1338112	10:83418317	NRG3(10q23.1)	intergenic	G/A	0.60/0.37	8.44e-05	2.59(1.61–4.15)	0.53/0.49	0.5629	1.18(0.68–2.03)	0.0008082	0.542428	78.09
rs1415924	10:83418703	NRG3(10q23.1)	intergenic	C/T	0.58/0.36	8.337e-05	2.59(1.61–4.17)	0.52/0.48	0.6308	1.14(0.66–1.99)	0.0009779	0.546184	79.39
rs1361162	10:83422474	NRG3(10q23.1)	regulatory region	C/T	0.58/0.36	8.337e-05	2.59(1.61–4.17)	0.52/0.48	0.6308	1.14(0.66–1.99)	0.0009779	0.546184	79.39
rs1538254	10:83423395	NRG3(10q23.1)	intergenic	T/C	0.58/0.36	8.337e-05	2.59(1.61–4.17)	0.52/0.48	0.6308	1.14(0.66–1.99)	0.0009779	1.83089	79.39
rs10883596	10:83423961	NRG3(10q23.1)	intergenic	G/A	0.58/0.36	8.337e-05	2.59(1.61–4.17)	0.52/0.48	0.6308	1.14(0.66–1.99)	0.0009779	0.546184	79.39
rs1415917	10:83428092	NRG3(10q23.1)	intergenic	T/C	0.55/0.33	8.187e-05	2.61(1.62–4.20)	0.49/0.47	0.8003	1.07(0.62–1.86)	0.001662	1.78372	82.41
rs7112519	11:8212769	RP11-379P15.1(11p15.4)	regulatory region	A/G	0.57/0.37	5.304e-05	3.11(1.80–5.40)	0.39/0.48	0.06706	0.59(0.33–1.04)	0.1004	1.39459	94.12
rs7115706	11:8212845	RP11-379P15.1(11p15.4)	intergenic	A/G	0.57/0.37	7.313e-05	3.01(1.75–5.18)	0.39/0.48	0.06706	0.59(0.33–1.04)	0.107	1.38292	93.93
rs10838461	11:45416653	RP11-430H10.4(11p11.2)	intron	A/G	0.21/0.41	7.756e-05	0.35(0.21–0.59)	0.33/0.31	0.6796	1.13(0.64–2.00)	0.008271	0.594818	88.65
rs10838462	11:45416657	RP11-430H10.4(11p11.2)	intron	T/C	0.21/0.41	7.756e-05	0.35(0.21–0.59)	0.33/0.31	0.6796	1.13(0.64–2.00)	0.008271	0.594818	88.65
rs11602544	11:45436180	RP11-430H10.4(11p11.2)	intron	G/A	0.22/0.41	9.927e-05	0.36(0.21–0.60)	0.34/0.31	0.6793	1.14(0.62–2.08)	0.007238	1.71755	87.67
rs11055202	12:13176103	RP11-377D9.3(12p13.1)	intron	G/C	0.24/0.08	9.587e-05	3.98(1.99–7.98)	0.11/0.11	0.7134	0.84(0.34–2.09)	0.004071	0.445704	85.91
rs149802233	12:51692340	BIN2(12q13.13)	intron	A/T	0.25/0.09	7.736e-05	3.84(1.97–7.48)	0.19/0.11	0.1322	1.88(0.83–4.25)	5.95e-05	2.88349	43.46
rs7975715	12:51696500	BIN2(12q13.13)	synonymous	A/G	0.32/0.15	9.431e-05	3.16(1.78–5.64)	0.24/0.20	0.6027	1.20(0.61–2.36)	0.0009433	2.0995	78.17
rs7308177	12:51697162	BIN2(12q13.13)	intron	C/T	0.32/0.15	9.431e-05	3.16(1.78–5.64)	0.24/0.20	0.6027	1.20(0.61–2.36)	0.0009433	0.476304	78.17
rs7316221	12:51698766	BIN2(12q13.13)	intron	C/T	0.33/0.15	7.048e-05	3.16(1.79–5.58)	0.24/0.20	0.6027	1.20(0.61–2.36)	0.0007269	0.472319	78.49
rs7316604	12:51699093	BIN2(12q13.13)	intron	A/T	0.33/0.15	7.048e-05	3.16(1.79–5.58)	0.24/0.21	0.7458	1.12(0.57–2.19)	0.001161	2.05423	81.31
rs147078349	12:51699851	BIN2(12q13.13)	intron	A/G	0.33/0.14	6.504e-05	3.21(1.81–5.70)	0.24/0.22	0.8828	1.05(0.55–2.02)	0.001948	1.97526	84.3
rs12814917	12:51699918	BIN2(12q13.13)	intron	C/T	0.34/0.15	4.11e-05	3.33(1.88–5.93)	0.28/0.25	0.7215	1.12(0.59–2.13)	0.00102	0.488703	83.77
rs12228390	12:51700050	BIN2(12q13.13)	intron	G/C	0.47/0.28	6.074e-05	3.12(1.79–5.43)	0.40/0.42	0.6801	0.88(0.49–1.59)	0.00832	0.580016	89.24
rs75478419	12:51700414	BIN2(12q13.13)	intron	A/T	0.33/0.14	6.504e-05	3.21(1.81–5.70)	0.24/0.22	0.8828	1.05(0.55–2.02)	0.001948	1.97526	84.3
rs74093814	12:51700512	BIN2(12q13.13)	intron	T/A	0.33/0.14	6.504e-05	3.21(1.81–5.70)	0.24/0.22	0.8828	1.05(0.55–2.02)	0.001948	0.506262	84.3
rs7309232	12:51701291	BIN2(12q13.13)	intron	G/A	0.34/0.16	5.92e-05	3.22(1.82–5.69)	0.28/0.25	0.7215	1.12(0.59–2.13)	0.001236	0.496139	82.79
rs11169800	12:51701769	BIN2(12q13.13)	intron	A/C	0.36/0.16	2.204e-05	3.42(1.94–6.04)	0.31/0.26	0.4512	1.28(0.67–2.43)	0.0002362	2.22221	80.21
rs12580302	12:51702505	BIN2(12q13.13)	intron	C/G	0.35/0.16	3.678e-05	3.27(1.86–5.74)	0.27/0.24	0.5815	1.20(0.63–2.31)	0.0004865	2.13571	80.66
rs12580599	12:51702914	BIN2(12q13.13)	intron	A/C	0.36/0.16	2.204e-05	3.42(1.94–6.04)	0.31/0.26	0.4512	1.28(0.67–2.43)	0.0002362	2.22221	80.21
rs74093823	12:51703446	BIN2(12q13.13)	intron	C/T	0.35/0.16	3.678e-05	3.27(1.86–5.74)	0.27/0.24	0.5815	1.20(0.63–2.31)	0.0004865	0.468228	80.66
rs61172662	12:51704440	BIN2(12q13.13)	intron	A/T	0.35/0.16	3.678e-05	3.27(1.86–5.74)	0.27/0.24	0.5815	1.20(0.63–2.31)	0.0004865	2.13571	80.66
rs76097982	12:51704790	BIN2(12q13.13)	intron	C/G	0.35/0.16	3.678e-05	3.27(1.86–5.74)	0.27/0.24	0.5815	1.20(0.63–2.31)	0.0004865	2.13571	80.66
rs77447697	12:51704825	BIN2(12q13.13)	intron	A/G	0.35/0.16	3.678e-05	3.27(1.86–5.74)	0.27/0.24	0.5815	1.20(0.63–2.31)	0.0004865	2.13571	80.66
rs76025837	12:51705086	BIN2(12q13.13)	intron	A/G	0.35/0.16	3.678e-05	3.27(1.86–5.74)	0.27/0.24	0.5815	1.20(0.63–2.31)	0.0004865	2.13571	80.66
rs200462815	12:51705168	BIN2(12q13.13)	intron	CTTATTTA/C	0.35/0.16	3.678e-05	3.27(1.86–5.74)	0.27/0.23	0.4933	1.26(0.65–2.42)	0.0003497	2.17646	78.81
rs74598463	12:51705257	BIN2(12q13.13)	intron	A/G	0.35/0.16	3.678e-05	3.27(1.86–5.74)	0.27/0.24	0.5815	1.20(0.63–2.31)	0.0004865	2.13571	80.66
rs115038997	12:51705354	BIN2(12q13.13)	intron	A/G	0.35/0.16	3.678e-05	3.27(1.86–5.74)	0.27/0.24	0.5815	1.20(0.63–2.31)	0.0004865	2.13571	80.66
rs76447320	12:51705406	BIN2(12q13.13)	intron	C/T	0.35/0.16	3.678e-05	3.27(1.86–5.74)	0.27/0.24	0.5815	1.20(0.63–2.31)	0.0004865	0.468228	80.66
rs77958493	12:51705496	BIN2(12q13.13)	intron	T/G	0.35/0.16	3.678e-05	3.27(1.86–5.74)	0.27/0.24	0.5815	1.20(0.63–2.31)	0.0004865	2.13571	80.66
rs116716523	12:51705514	BIN2(12q13.13)	intron	G/A	0.35/0.16	3.678e-05	3.27(1.86–5.74)	0.27/0.24	0.5815	1.20(0.63–2.31)	0.0004865	0.468228	80.66
rs146519794	12:51705556	BIN2(12q13.13)	intron	ATT/A	0.35/0.16	3.678e-05	3.27(1.86–5.74)	0.27/0.24	0.5815	1.20(0.63–2.31)	0.0004865	0.468228	80.66
rs74518580	12:51705557	BIN2(12q13.13)	intron	T/A	0.35/0.16	3.678e-05	3.27(1.86–5.74)	0.27/0.22	0.3778	1.34(0.70–2.59)	0.0002084	0.445526	75.35
rs145407868	12:51705618	BIN2(12q13.13)	intron	T/C	0.35/0.16	3.678e-05	3.27(1.86–5.74)	0.27/0.24	0.5815	1.20(0.63–2.31)	0.0004865	2.13571	80.66
rs4435047	12:51705683	BIN2(12q13.13)	intron	G/A	0.49/0.29	2.802e-05	3.35(1.90–5.90)	0.43/0.43	0.9611	0.99(0.54–1.78)	0.002712	0.534673	88.32
rs57484374	12:51705808	BIN2(12q13.13)	intron	A/G	0.35/0.16	3.678e-05	3.27(1.86–5.74)	0.26/0.24	0.7107	1.13(0.59–2.18)	0.0007435	2.08444	82.74
rs74093827	12:51706195	BIN2(12q13.13)	intron	T/A	0.35/0.16	3.678e-05	3.27(1.86–5.74)	0.26/0.24	0.7107	1.13(0.59–2.18)	0.0007435	0.479745	82.74
rs79886222	12:51706548	BIN2(12q13.13)	intron	T/A	0.25/0.10	8.754e-05	3.80(1.95–7.41)	0.19/0.12	0.2228	1.62(0.75–3.53)	0.0001617	0.377306	62.22
rs7312857	12:51707626	BIN2(12q13.13)	missense	T/C	0.35/0.16	3.678e-05	3.27(1.86–5.74)	0.26/0.23	0.6009	1.19(0.62–2.30)	0.0005138	2.13166	80.92
rs148999525	12:51707854	BIN2(12q13.13)	intron	T/C	0.25/0.10	8.754e-05	3.80(1.95–7.41)	0.18/0.12	0.2688	1.55(0.71–3.39)	0.0002142	2.60648	65.64
rs7301933	12:51707916	BIN2(12q13.13)	intron	C/T	0.35/0.16	3.617e-05	3.27(1.86–5.73)	0.31/0.26	0.6003	1.19(0.62–2.31)	0.0004915	0.467292	80.75
rs7316301	12:51707988	BIN2(12q13.13)	intron	T/C	0.35/0.16	3.678e-05	3.27(1.86–5.74)	0.26/0.24	0.7624	1.11(0.58–2.13)	0.0008794	2.06267	83.49
rs58673573	12:51708305	BIN2(12q13.13)	intron	C/T	0.35/0.16	3.678e-05	3.27(1.86–5.74)	0.25/0.24	0.8441	1.07(0.55–2.06)	0.001117	0.491841	84.49
rs4762035	12:51708324	BIN2(12q13.13)	intron	C/T	0.48/0.29	4.709e-05	3.18(1.82–5.54)	0.42/0.43	0.7854	0.92(0.51–1.66)	0.005653	0.565356	88.87
rs60797544	12:51708537	BIN2(12q13.13)	intron	T/C	0.35/0.16	3.678e-05	3.27(1.86–5.74)	0.25/0.24	0.8441	1.07(0.55–2.06)	0.001117	2.03318	84.49
rs56869579	12:51708605	BIN2(12q13.13)	intron	G/T	0.35/0.16	3.617e-05	3.27(1.86–5.73)	0.30/0.26	0.6769	1.15(0.60–2.22)	0.0006423	0.474972	82.12
rs148388496	12:51708746	BIN2(12q13.13)	intron	TC/T	0.35/0.16	3.678e-05	3.27(1.86–5.74)	0.25/0.23	0.7067	1.13(0.59–2.18)	0.0007388	0.479841	82.72
rs61605107	12:51708883	BIN2(12q13.13)	intron	C/T	0.35/0.15	2.576e-05	3.37(1.91–5.93)	0.25/0.23	0.7067	1.13(0.59–2.18)	0.0006024	0.473076	83.57
rs60641385	12:51709322	BIN2(12q13.13)	intron	A/G	0.35/0.15	2.576e-05	3.37(1.91–5.93)	0.25/0.23	0.8584	1.06(0.55–2.06)	0.0009236	2.06618	85.23
rs58213562	12:51709490	BIN2(12q13.13)	intron	A/T	0.35/0.15	2.576e-05	3.37(1.91–5.93)	0.25/0.23	0.8584	1.06(0.55–2.06)	0.0009236	2.06618	85.23
rs61570206	12:51709655	BIN2(12q13.13)	intron	A/C	0.35/0.15	2.576e-05	3.37(1.91–5.93)	0.25/0.23	0.8584	1.06(0.55–2.06)	0.0009236	2.06618	85.23
rs80334207	12:51710074	BIN2(12q13.13)	intron	T/C	0.35/0.15	2.576e-05	3.37(1.91–5.93)	0.25/0.23	0.8584	1.06(0.55–2.06)	0.0009236	2.06618	85.23
rs12578771	12:51710345	BIN2(12q13.13)	intron	C/A	0.35/0.15	2.576e-05	3.37(1.91–5.93)	0.25/0.23	0.8584	1.06(0.55–2.06)	0.0009236	0.483986	85.23
rs12581282	12:51710479	BIN2(12q13.13)	intron	T/C	0.35/0.15	2.576e-05	3.37(1.91–5.93)	0.25/0.23	0.8584	1.06(0.55–2.06)	0.0009236	2.06618	85.23
rs115114662	12:51711734	BIN2(12q13.13)	intron	T/C	0.35/0.15	2.576e-05	3.37(1.91–5.93)	0.25/0.23	0.8584	1.06(0.55–2.06)	0.0009236	2.06618	85.23
rs4335588	12:51712319	BIN2(12q13.13)	intron	C/T	0.35/0.16	3.706e-05	3.26(1.86–5.71)	0.29/0.25	0.6901	1.14(0.59–2.22)	0.0006661	0.475637	82.12
rs4762040	12:51713430	BIN2(12q13.13)	intron	G/A	0.48/0.29	4.97e-05	3.16(1.81–5.50)	0.41/0.43	0.5772	0.84(0.46–1.54)	0.009241	0.581584	90
rs4761845	12:51713766	BIN2(12q13.13)	intron	T/C	0.46/0.27	7.345e-05	3.03(1.75–5.23)	0.36/0.40	0.5998	0.85(0.47–1.54)	0.01074	1.68624	89.46
rs4445685	12:51714570	BIN2(12q13.13)	intron	A/T	0.48/0.28	3.797e-05	3.17(1.83–5.49)	0.36/0.40	0.5643	0.84(0.47–1.51)	0.00907	1.70455	90.46
rs5029068	12:51714738	BIN2(12q13.13)	intron	C/A	0.48/0.29	7.905e-05	3.02(1.75–5.24)	0.41/0.42	0.6922	0.89(0.48–1.62)	0.007911	0.576316	88.48
rs3916138	12:51714755	BIN2(12q13.13)	intron	A/T	0.48/0.29	4.97e-05	3.16(1.81–5.50)	0.41/0.42	0.6922	0.89(0.48–1.62)	0.0065	1.76491	89.15
rs58912028	12:51714919	BIN2(12q13.13)	intron	T/TGAGA	0.48/0.28	3.797e-05	3.17(1.83–5.49)	0.36/0.40	0.5643	0.84(0.47–1.51)	0.00907	1.70455	90.46
rs77005523	12:51714978	BIN2(12q13.13)	intron	A/G	0.25/0.09	5.754e-05	4.01(2.04–7.90)	0.16/0.12	0.5153	1.30(0.59–2.87)	0.0005047	2.49104	77.81
rs6580824	12:51715349	BIN2(12q13.13)	intron	A/G	0.48/0.29	4.97e-05	3.16(1.81–5.50)	0.41/0.42	0.6922	0.89(0.48–1.62)	0.0065	1.76491	89.15
rs4762041	12:51715681	BIN2(12q13.13)	intron	G/T	0.48/0.28	3.797e-05	3.17(1.83–5.49)	0.36/0.40	0.5643	0.84(0.47–1.51)	0.00907	0.586666	90.46
rs4762042	12:51715714	BIN2(12q13.13)	intron	T/G	0.48/0.29	4.97e-05	3.16(1.81–5.50)	0.41/0.42	0.6922	0.89(0.48–1.62)	0.0065	1.76491	89.15
rs35854730	12:51716398	BIN2(12q13.13)	non coding transcript exon	G/T	0.48/0.30	7.249e-05	3.07(1.76–5.34)	0.36/0.41	0.4782	0.81(0.45–1.45)	0.01753	0.61582	90.57
rs4762045	12:51716766	BIN2(12q13.13)	non coding transcript exon	A/G	0.48/0.28	3.797e-05	3.17(1.83–5.49)	0.36/0.40	0.5643	0.84(0.47–1.51)	0.00907	1.70455	90.46
rs74093853	12:51717309	BIN2(12q13.13)	intron	G/C	0.35/0.15	2.576e-05	3.37(1.91–5.93)	0.24/0.23	0.9919	1.00(0.52–1.94)	0.001378	0.496536	86.62
rs117486609	12:51720169	BIN2(12q13.13)	intergenic	T/C	0.24/0.09	6.641e-05	4.00(2.02–7.89)	0.16/0.12	0.4892	1.33(0.59–2.97)	0.0004778	2.52616	76.09
rs17860368	12:51722795	CELA1(12q13.13)	intron	C/CT	0.25/0.09	4.436e-05	4.13(2.09–8.17)	0.16/0.12	0.4892	1.33(0.59–2.97)	0.0003635	0.388213	77.49
rs17860337	12:51728464	CELA1(12q13.13)	intron	C/T	0.25/0.09	4.436e-05	4.13(2.09–8.17)	0.16/0.13	0.6041	1.23(0.56–2.73)	0.0005859	0.403653	80.48
rs117057194	12:51732430	CELA1(12q13.13)	intron	T/C	0.24/0.09	8.866e-05	3.82(1.95–7.46)	0.16/0.12	0.4892	1.33(0.59–2.97)	0.0005465	2.48035	74.33
rs12580621	12:51733022	CELA1(12q13.13)	intron	A/G	0.24/0.09	8.866e-05	3.82(1.95–7.46)	0.16/0.12	0.4892	1.33(0.59–2.97)	0.0005465	2.48035	74.33
rs17860320	12:51733434	CELA1(12q13.13)	intron	A/G	0.24/0.09	8.866e-05	3.82(1.95–7.46)	0.16/0.12	0.4892	1.33(0.59–2.97)	0.0005465	2.48035	74.33
rs17860283	12:51740280	CELA1(12q13.13)	intron	C/G	0.24/0.09	8.866e-05	3.82(1.95–7.46)	0.16/0.12	0.4892	1.33(0.59–2.97)	0.0005465	2.48035	74.33
rs113229414	12:51741803	CELA1(12q13.13)	intergenic	A/T	0.25/0.09	7.927e-05	3.80(1.96–7.36)	0.17/0.12	0.4257	1.38(0.62–3.07)	0.0003951	2.5113	72.63
rs144246712	12:51741811	CELA1(12q13.13)	intergenic	A/T	0.24/0.09	8.866e-05	3.82(1.95–7.46)	0.17/0.12	0.4257	1.38(0.62–3.07)	0.0004436	2.50603	72.69
rs17860267	12:51741911	CELA1(12q13.13)	intergenic	T/C	0.25/0.09	4.436e-05	4.13(2.09–8.17)	0.16/0.13	0.6041	1.23(0.56–2.73)	0.0005859	2.47738	80.48
rs74969411	12:51743496	GALNT6(12q13.13)	intergenic	C/T	0.24/0.09	8.866e-05	3.82(1.95–7.46)	0.16/0.12	0.4892	1.33(0.59–2.97)	0.0005465	0.403169	74.33
rs9652000	12:51744407	GALNT6(12q13.13)	intergenic	C/T	0.38/0.17	1.549e-05	3.49(1.98–6.15)	0.31/0.25	0.3442	1.35(0.72–2.54)	0.0001218	0.438104	79.2
rs77905835	12:51744740	GALNT6(12q13.13)	intergenic	T/TTGGTTGGGCTACA	0.25/0.09	8.218e-05	3.80(1.96–7.39)	0.16/0.12	0.4892	1.33(0.59–2.97)	0.0005043	2.48383	74.28
rs3889974	12:51745795	GALNT6(12q13.13)	3'-UTR	T/G	0.24/0.09	8.866e-05	3.82(1.95–7.46)	0.16/0.12	0.4892	1.33(0.59–2.97)	0.0005465	2.48035	74.33
rs75409038	12:51747005	GALNT6(12q13.13)	3'-UTR	T/C	0.24/0.07	6.206e-05	4.11(2.06–8.19)	0.15/0.09	0.2	1.78(0.74–4.30)	8.05e-05	2.98739	53.18
rs60044798	12:51747465	GALNT6(12q13.13)	3'-UTR	C/T	0.24/0.07	6.206e-05	4.11(2.06–8.19)	0.15/0.09	0.2	1.78(0.74–4.30)	8.05e-05	2.98739	53.18
rs12582216	12:51747914	GALNT6(12q13.13)	3'-UTR	A/G	0.24/0.07	6.206e-05	4.11(2.06–8.19)	0.15/0.09	0.2	1.78(0.74–4.30)	8.05e-05	2.98739	53.18
rs3741700	12:51752231	GALNT6(12q13.13)	intron	T/C	0.23/0.07	7.469e-05	4.12(2.05–8.31)	0.15/0.09	0.2	1.78(0.74–4.30)	9.699e-05	2.97844	53.13
rs142817819	12:51756888	GALNT6(12q13.13)	intron	A/AC	0.25/0.07	2.713e-05	4.47(2.22–8.99)	0.16/0.09	0.1352	1.97(0.81–4.76)	2.448e-05	3.25991	50.88
rs73309782	12:51759858	GALNT6(12q13.13)	intron	C/T	0.24/0.07	3.484e-05	4.54(2.22–9.30)	0.17/0.08	0.06967	2.27(0.94–5.49)	1.315e-05	3.44871	30.19
rs73309783	12:51760103	GALNT6(12q13.13)	intron	A/G	0.23/0.07	5.817e-05	4.30(2.11–8.75)	0.16/0.08	0.1065	2.07(0.86–5.01)	3.422e-05	3.22586	37.29
rs73309787	12:51760183	GALNT6(12q13.13)	intron	G/A	0.24/0.07	3.484e-05	4.54(2.22–9.30)	0.17/0.08	0.06967	2.27(0.94–5.49)	1.315e-05	3.44871	30.19
rs73309789	12:51760208	GALNT6(12q13.13)	intron	G/A	0.24/0.07	3.484e-05	4.54(2.22–9.30)	0.17/0.08	0.06967	2.27(0.94–5.49)	1.315e-05	3.44871	30.19
rs73309790	12:51760264	GALNT6(12q13.13)	intron	A/G	0.24/0.07	3.484e-05	4.54(2.22–9.30)	0.17/0.08	0.06967	2.27(0.94–5.49)	1.315e-05	3.44871	30.19
rs2067764	12:51760436	GALNT6(12q13.13)	intron	G/A	0.24/0.07	3.484e-05	4.54(2.22–9.30)	0.17/0.08	0.06967	2.27(0.94–5.49)	1.315e-05	3.44871	30.19
rs61612083	12:51760530	GALNT6(12q13.13)	intron	A/G	0.24/0.07	3.484e-05	4.54(2.22–9.30)	0.17/0.08	0.06967	2.27(0.94–5.49)	1.315e-05	3.44871	30.19
rs58448629	12:51760686	GALNT6(12q13.13)	intron	C/T	0.24/0.07	3.484e-05	4.54(2.22–9.30)	0.17/0.08	0.06967	2.27(0.94–5.49)	1.315e-05	3.44871	30.19
rs10783434	12:51760976	GALNT6(12q13.13)	intron	G/A	0.38/0.17	1.134e-05	3.46(1.99–6.01)	0.28/0.27	0.9299	1.03(0.55–1.92)	0.0008445	0.494356	87.71
rs4761897	12:51761232	GALNT6(12q13.13)	intron	A/G	0.38/0.17	1.134e-05	3.46(1.99–6.01)	0.28/0.27	0.9299	1.03(0.55–1.92)	0.0008445	2.02284	87.71
rs73309797	12:51761925	GALNT6(12q13.13)	intron	T/A	0.23/0.07	4.195e-05	4.57(2.21–9.45)	0.17/0.08	0.06967	2.27(0.94–5.49)	1.584e-05	3.44457	30.59
rs12579841	12:51762370	GALNT6(12q13.13)	intron	G/T	0.23/0.07	4.195e-05	4.57(2.21–9.45)	0.17/0.08	0.06967	2.27(0.94–5.49)	1.584e-05	3.44457	30.59
rs12578858	12:51762834	GALNT6(12q13.13)	intron	T/C	0.23/0.07	4.195e-05	4.57(2.21–9.45)	0.17/0.08	0.06967	2.27(0.94–5.49)	1.584e-05	3.44457	30.59
rs77397294	12:96070827	NTN4(12q22)	intron	G/A	0.33/0.17	9.696e-05	3.29(1.81–5.98)	0.25/0.22	0.4073	1.39(0.64–3.06)	0.0003143	0.416945	65.5
rs11108190	12:96071394	NTN4(12q22)	intron	C/T	0.33/0.17	9.696e-05	3.29(1.81–5.98)	0.25/0.22	0.5141	1.30(0.59–2.86)	0.0004652	0.42686	70.32
rs3809239	12:107382509	MTERF2(12q23.3)	intergenic	G/C	0.33/0.14	9.672e-05	3.31(1.81–6.03)	0.26/0.20	0.6089	1.17(0.65–2.10)	0.001983	0.5152	83.05
rs74894682	12:107384149	CRY1(12q23.3)	intergenic	CA/C	0.33/0.14	9.672e-05	3.31(1.81–6.03)	0.27/0.20	0.5099	1.22(0.68–2.19)	0.001397	1.98278	81.57
rs7296164	12:107384339	CRY1(12q23.3)	intergenic	G/A	0.33/0.13	4.224e-05	3.65(1.96–6.78)	0.26/0.20	0.6279	1.16(0.64–2.12)	0.001382	0.4949	85.25
rs3741891	12:107387055	CRY1(12q23.3)	intron	T/C	0.33/0.14	9.672e-05	3.31(1.81–6.03)	0.27/0.20	0.5099	1.22(0.68–2.19)	0.001397	1.98278	81.57
rs11829762	12:107388548	CRY1(12q23.3)	intron	A/C	0.33/0.14	9.672e-05	3.31(1.81–6.03)	0.27/0.20	0.5099	1.22(0.68–2.19)	0.001397	1.98278	81.57
rs58267893	12:107389782	CRY1(12q23.3)	intron	T/C	0.33/0.14	9.672e-05	3.31(1.81–6.03)	0.27/0.20	0.5099	1.22(0.68–2.19)	0.001397	1.98278	81.57
rs4964195	12:107392778	CRY1(12q23.3)	intron	C/T	0.35/0.15	5.745e-05	3.44(1.88–6.27)	0.31/0.21	0.2061	1.46(0.81–2.64)	0.0001998	0.449779	74.69
rs61226453	12:107397677	CRY1(12q23.3)	intron	T/C	0.33/0.14	9.672e-05	3.31(1.81–6.03)	0.27/0.20	0.5099	1.22(0.68–2.19)	0.001397	1.98278	81.57
rs73386615	12:107400702	CRY1(12q23.3)	intron	A/G	0.33/0.13	4.224e-05	3.65(1.96–6.78)	0.26/0.20	0.6279	1.16(0.64–2.12)	0.001382	2.02061	85.25
rs56756359	12:107404292	CRY1(12q23.3)	intron	A/G	0.33/0.13	4.224e-05	3.65(1.96–6.78)	0.25/0.20	0.7096	1.12(0.62–2.04)	0.001854	1.9806	86.15
rs73386617	12:107407067	CRY1(12q23.3)	intron	A/T	0.33/0.13	4.224e-05	3.65(1.96–6.78)	0.25/0.20	0.7096	1.12(0.62–2.04)	0.001854	1.9806	86.15
rs7134492	12:107407805	CRY1(12q23.3)	intron	T/C	0.33/0.13	4.224e-05	3.65(1.96–6.78)	0.25/0.20	0.7096	1.12(0.62–2.04)	0.001854	1.9806	86.15
rs2300449	12:107409284	CRY1(12q23.3)	intron	A/G	0.33/0.13	4.224e-05	3.65(1.96–6.78)	0.25/0.20	0.7096	1.12(0.62–2.04)	0.001854	1.9806	86.15
rs2300448	12:107409314	CRY1(12q23.3)	intron	A/G	0.33/0.13	4.224e-05	3.65(1.96–6.78)	0.25/0.20	0.7096	1.12(0.62–2.04)	0.001854	1.9806	86.15
rs11615815	12:107411577	CRY1(12q23.3)	intron	A/C	0.33/0.13	4.224e-05	3.65(1.96–6.78)	0.25/0.20	0.7096	1.12(0.62–2.04)	0.001854	1.9806	86.15
rs6539298	12:107412306	CRY1(12q23.3)	intron	G/A	0.33/0.13	4.224e-05	3.65(1.96–6.78)	0.25/0.20	0.7096	1.12(0.62–2.04)	0.001854	0.504897	86.15
rs4964196	12:107414343	CRY1(12q23.3)	intron	T/C	0.33/0.14	9.672e-05	3.31(1.81–6.03)	0.27/0.20	0.5099	1.22(0.68–2.19)	0.001397	1.98278	81.57
rs11610010	12:107415039	CRY1(12q23.3)	intron	T/C	0.33/0.13	4.224e-05	3.65(1.96–6.78)	0.25/0.20	0.7096	1.12(0.62–2.04)	0.001854	1.9806	86.15
rs2888895	12:107415519	CRY1(12q23.3)	intron	C/T	0.33/0.13	4.961e-05	3.65(1.95–6.81)	0.25/0.20	0.8252	1.07(0.59–1.95)	0.002964	0.518663	86.99
rs11611220	12:107417366	CRY1(12q23.3)	intron	A/G	0.33/0.14	9.672e-05	3.31(1.81–6.03)	0.27/0.20	0.5099	1.22(0.68–2.19)	0.001397	1.98278	81.57
rs7298197	12:107421261	CRY1(12q23.3)	intron	A/T	0.33/0.14	9.672e-05	3.31(1.81–6.03)	0.26/0.20	0.583	1.18(0.66–2.11)	0.001853	1.94566	82.8
rs73386643	12:107425638	CRY1(12q23.3)	intron	C/T	0.33/0.13	4.224e-05	3.65(1.96–6.78)	0.25/0.20	0.8252	1.07(0.59–1.95)	0.002613	0.515716	87.12
rs7303842	12:107426172	CRY1(12q23.3)	intron	A/G	0.33/0.13	4.224e-05	3.65(1.96–6.78)	0.25/0.20	0.8252	1.07(0.59–1.95)	0.002613	1.93905	87.12
rs56007877	12:107426362	CRY1(12q23.3)	intron	T/C	0.33/0.14	9.672e-05	3.31(1.81–6.03)	0.26/0.20	0.583	1.18(0.66–2.11)	0.001853	1.94566	82.8
rs56185477	12:107427710	CRY1(12q23.3)	intron	C/G	0.33/0.14	9.672e-05	3.31(1.81–6.03)	0.26/0.20	0.583	1.18(0.66–2.11)	0.001853	1.94566	82.8
rs61640396	12:107430750	CRY1(12q23.3)	intron	C/T	0.33/0.13	4.224e-05	3.65(1.96–6.78)	0.25/0.20	0.8252	1.07(0.59–1.95)	0.002613	0.515716	87.12
rs7311527	12:107433672	CRY1(12q23.3)	intron	T/C	0.33/0.13	4.224e-05	3.65(1.96–6.78)	0.25/0.20	0.8252	1.07(0.59–1.95)	0.002613	1.93905	87.12
rs7309618	12:107438137	CRY1(12q23.3)	intron	T/C	0.33/0.14	9.672e-05	3.31(1.81–6.03)	0.26/0.20	0.583	1.18(0.66–2.11)	0.001853	1.94566	82.8
rs35548593	12:107439903	CRY1(12q23.3)	intron	TA/T	0.37/0.17	4.327e-05	3.48(1.92–6.34)	0.36/0.23	0.0987	1.65(0.91–2.98)	5.092e-05	2.38763	67.04
rs59790130	12:107440303	CRY1(12q23.3)	intron	T/C	0.33/0.13	4.224e-05	3.65(1.96–6.78)	0.25/0.20	0.8252	1.07(0.59–1.95)	0.002613	1.93905	87.12
rs11613557	12:107442315	CRY1(12q23.3)	intron	T/C	0.33/0.13	4.224e-05	3.65(1.96–6.78)	0.25/0.20	0.8252	1.07(0.59–1.95)	0.002613	1.93905	87.12
rs398116847	12:107450358	CRY1(12q23.3)	intron	CT/C	0.33/0.13	4.224e-05	3.65(1.96–6.78)	0.25/0.20	0.8252	1.07(0.59–1.95)	0.002613	1.93905	87.12
rs79842665	12:107453856	CRY1(12q23.3)	intron	T/A	0.33/0.13	4.224e-05	3.65(1.96–6.78)	0.25/0.20	0.8252	1.07(0.59–1.95)	0.002613	0.515716	87.12
rs74442796	12:107453857	CRY1(12q23.3)	intron	G/T	0.33/0.13	4.224e-05	3.65(1.96–6.78)	0.25/0.20	0.6878	1.13(0.63–2.03)	0.00188	0.508902	86.25
rs79183764	12:107453860	CRY1(12q23.3)	intron	A/G	0.33/0.13	4.224e-05	3.65(1.96–6.78)	0.25/0.20	0.8252	1.07(0.59–1.95)	0.002613	1.93905	87.12
rs146732344	12:107454490	CRY1(12q23.3)	intron	T/C	0.33/0.13	4.224e-05	3.65(1.96–6.78)	0.25/0.20	0.8252	1.07(0.59–1.95)	0.002613	1.93905	87.12
rs17038982	12:107455993	CRY1(12q23.3)	intron	C/T	0.33/0.13	4.224e-05	3.65(1.96–6.78)	0.25/0.20	0.8252	1.07(0.59–1.95)	0.002613	0.515716	87.12
rs17038985	12:107457328	CRY1(12q23.3)	intron	A/G	0.33/0.13	4.224e-05	3.65(1.96–6.78)	0.25/0.20	0.8252	1.07(0.59–1.95)	0.002613	1.93905	87.12
rs80139869	12:107458412	CRY1(12q23.3)	intron	T/TTAGAAA	0.33/0.13	4.224e-05	3.65(1.96–6.78)	0.25/0.20	0.8252	1.07(0.59–1.95)	0.002613	1.93905	87.12
rs7962970	12:107459898	CRY1(12q23.3)	intron	T/C	0.33/0.13	4.686e-05	3.66(1.96–6.84)	0.25/0.20	0.8252	1.07(0.59–1.95)	0.002886	1.9317	87.08
rs4964515	12:107461761	CRY1(12q23.3)	intron	T/C	0.33/0.13	4.224e-05	3.65(1.96–6.78)	0.25/0.20	0.6878	1.13(0.63–2.03)	0.00188	1.96502	86.25
rs4964518	12:107466217	CRY1(12q23.3)	intron	T/C	0.35/0.15	5.745e-05	3.44(1.88–6.27)	0.31/0.21	0.2061	1.46(0.81–2.64)	0.0001998	2.22332	74.69
rs60359836	12:107466699	CRY1(12q23.3)	intron	G/T	0.33/0.13	4.224e-05	3.65(1.96–6.78)	0.25/0.20	0.6878	1.13(0.63–2.03)	0.00188	0.508902	86.25
rs57750330	12:107468147	CRY1(12q23.3)	intron	T/A	0.33/0.13	4.224e-05	3.65(1.96–6.78)	0.25/0.20	0.6878	1.13(0.63–2.03)	0.00188	0.508902	86.25
rs79626237	12:107468340	CRY1(12q23.3)	intron	T/A	0.33/0.13	4.224e-05	3.65(1.96–6.78)	0.25/0.20	0.6878	1.13(0.63–2.03)	0.00188	0.508902	86.25
rs4616135	12:107468935	CRY1(12q23.3)	intron	C/T	0.33/0.13	4.224e-05	3.65(1.96–6.78)	0.25/0.20	0.6878	1.13(0.63–2.03)	0.00188	0.508902	86.25
rs11615681	12:107472587	CRY1(12q23.3)	intron	G/T	0.33/0.13	4.224e-05	3.65(1.96–6.78)	0.25/0.20	0.8252	1.07(0.59–1.95)	0.002613	0.515716	87.12
rs57860737	12:107473204	CRY1(12q23.3)	intron	C/CA	0.33/0.13	4.224e-05	3.65(1.96–6.78)	0.25/0.20	0.6878	1.13(0.63–2.03)	0.00188	0.508902	86.25
rs11837249	12:107475305	CRY1(12q23.3)	intron	A/G	0.33/0.13	4.224e-05	3.65(1.96–6.78)	0.25/0.20	0.8252	1.07(0.59–1.95)	0.002613	1.93905	87.12
rs56243427	12:107475991	CRY1(12q23.3)	intron	C/G	0.33/0.13	4.224e-05	3.65(1.96–6.78)	0.25/0.20	0.6878	1.13(0.63–2.03)	0.00188	1.96502	86.25
rs11837089	12:107480455	CRY1(12q23.3)	intron	A/G	0.33/0.13	4.224e-05	3.65(1.96–6.78)	0.25/0.20	0.8252	1.07(0.59–1.95)	0.002613	1.93905	87.12
rs55727817	12:107482667	CRY1(12q23.3)	intron	G/A	0.33/0.13	4.224e-05	3.65(1.96–6.78)	0.25/0.20	0.8252	1.07(0.59–1.95)	0.002613	0.515716	87.12
rs3809238	12:107486863	CRY1(12q23.3)	5'-UTR	A/G	0.33/0.13	4.224e-05	3.65(1.96–6.78)	0.25/0.20	0.8252	1.07(0.59–1.95)	0.002613	1.93905	87.12
rs3809236	12:107487047	CRY1(12q23.3)	5'-UTR	A/G	0.33/0.13	4.224e-05	3.65(1.96–6.78)	0.25/0.20	0.8252	1.07(0.59–1.95)	0.002613	1.93905	87.12
rs4482128	12:107489686	RP11-797M17.1(12q23.3)	intron	G/C	0.33/0.13	4.224e-05	3.65(1.96–6.78)	0.25/0.20	0.8252	1.07(0.59–1.95)	0.002613	0.515716	87.12
rs58444171	12:107490587	RP11-797M17.1(12q23.3)	intron	A/G	0.33/0.13	4.224e-05	3.65(1.96–6.78)	0.25/0.20	0.8252	1.07(0.59–1.95)	0.002613	1.93905	87.12
rs1323550	13:49294626	CYSLTR2(13q14.2)	intergenic	G/T	0.33/0.14	9.9e-05	3.14(1.77–5.59)	0.21/0.21	0.8466	1.07(0.53–2.18)	0.001652	0.487532	81.13
rs726364	14:25148533	RP11-104E19.1(13q14.2)	regulatory region	A/G	0.40/0.57	9.157e-05	0.35(0.20–0.59)	0.41/0.49	0.2551	0.73(0.43–1.25)	0.0003589	0.504696	74.12
rs10145908	14:63753329	RHOJ(14q23.2)	intron	C/T	0.21/0.40	4.706e-05	0.30(0.17–0.54)	0.34/0.37	0.2846	0.71(0.38–1.32)	0.000217	2.22265	75.19
rs17100385	14:74926405	SYNDIG1L(14q24.3)	regulatory region	T/C	0.25/0.11	8.233e-05	3.90(1.98–7.69)	0.14/0.17	0.5608	0.81(0.39–1.67)	0.01282	1.87911	89.63
rs17100386	14:74926792	SYNDIG1L(14q24.3)	regulatory region	C/T	0.25/0.11	8.233e-05	3.90(1.98–7.69)	0.14/0.17	0.5608	0.81(0.39–1.67)	0.01282	0.532166	89.63
rs57155681	14:74926924	SYNDIG1L(14q24.3)	regulatory region	G/A	0.25/0.11	8.233e-05	3.90(1.98–7.69)	0.14/0.17	0.5608	0.81(0.39–1.67)	0.01282	0.532166	89.63
rs58821647	14:74927212	SYNDIG1L(14q24.3)	regulatory region	T/C	0.25/0.11	8.233e-05	3.90(1.98–7.69)	0.14/0.17	0.5608	0.81(0.39–1.67)	0.01282	1.87911	89.63
rs73294443	14:74928862	SYNDIG1L(14q24.3)	intergenic	G/T	0.25/0.11	8.233e-05	3.90(1.98–7.69)	0.14/0.17	0.5608	0.81(0.39–1.67)	0.01282	0.532166	89.63
rs73294446	14:74929383	SYNDIG1L(14q24.3)	intergenic	G/A	0.25/0.11	8.233e-05	3.90(1.98–7.69)	0.14/0.17	0.5608	0.81(0.39–1.67)	0.01282	0.532166	89.63
rs73294449	14:74929915	SYNDIG1L(14q24.3)	intergenic	A/C	0.25/0.11	8.233e-05	3.90(1.98–7.69)	0.14/0.17	0.5608	0.81(0.39–1.67)	0.01282	1.87911	89.63
rs75993746	14:74930036	SYNDIG1L(14q24.3)	intergenic	G/A	0.25/0.11	8.233e-05	3.90(1.98–7.69)	0.14/0.17	0.5608	0.81(0.39–1.67)	0.01282	0.532166	89.63
rs17100394	14:74930102	SYNDIG1L(14q24.3)	intergenic	C/T	0.25/0.11	8.233e-05	3.90(1.98–7.69)	0.14/0.17	0.5608	0.81(0.39–1.67)	0.01282	0.532166	89.63
rs11852024	14:74931197	SYNDIG1L(14q24.3)	intergenic	G/A	0.25/0.11	8.233e-05	3.90(1.98–7.69)	0.14/0.17	0.5608	0.81(0.39–1.67)	0.01282	0.532166	89.63
rs2058124	14:74932701	SYNDIG1L(14q24.3)	intergenic	T/C	0.25/0.11	8.233e-05	3.90(1.98–7.69)	0.14/0.17	0.5608	0.81(0.39–1.67)	0.01282	1.87911	89.63
rs2058123	14:74932776	SYNDIG1L(14q24.3)	intergenic	A/G	0.25/0.11	8.233e-05	3.90(1.98–7.69)	0.14/0.17	0.5608	0.81(0.39–1.67)	0.01282	1.87911	89.63
rs28547186	14:74933372	SYNDIG1L(14q24.3)	intergenic	G/T	0.25/0.11	8.233e-05	3.90(1.98–7.69)	0.14/0.17	0.5608	0.81(0.39–1.67)	0.01282	0.532166	89.63
rs28487998	14:74933546	SYNDIG1L(14q24.3)	intergenic	G/A	0.25/0.11	8.233e-05	3.90(1.98–7.69)	0.14/0.17	0.5608	0.81(0.39–1.67)	0.01282	0.532166	89.63
rs1187951716	14:74934123	SYNDIG1L(14q24.3)	intergenic	C/T	0.25/0.11	8.233e-05	3.90(1.98–7.69)	0.14/0.17	0.5608	0.81(0.39–1.67)	0.01282	0.532166	89.63
rs1957235	14:89327811	TTC8(14q31.3)	intron	G/A	0.04/0.18	7.571e-05	0.17(0.07–0.41)	0.13/0.08	0.1693	1.92(0.76–4.86)	0.05401	1.87498	92.78
rs112602143	14:89349497	TTC8(14q31.3)	intergenic	A/G	0.04/0.18	7.571e-05	0.17(0.07–0.41)	0.13/0.08	0.2801	1.65(0.67–4.06)	0.03773	0.512528	92.01
rs11855457	15:29970704	RP11-680F8.1(15q13.1)	non coding transcript exon	T/C	0.45/0.24	5.708e-05	2.97(1.75–5.05)	0.31/0.36	0.2731	0.72(0.41–1.29)	0.02588	1.5594	91.96
rs11855586	15:29971132	RP11-680F8.1(15q13.1)	non coding transcript exon	T/C	0.45/0.24	5.708e-05	2.97(1.75–5.05)	0.31/0.36	0.2731	0.72(0.41–1.29)	0.02588	1.5594	91.96
rs7166794	15:29971500	RP11-680F8.1(15q13.1)	intron	T/C	0.45/0.24	5.708e-05	2.97(1.75–5.05)	0.31/0.36	0.2731	0.72(0.41–1.29)	0.02588	1.5594	91.96
rs7181130	15:29971520	RP11-680F8.1(15q13.1)	intron	G/T	0.45/0.24	5.708e-05	2.97(1.75–5.05)	0.31/0.36	0.2731	0.72(0.41–1.29)	0.02588	0.641273	91.96
rs2444982	15:33441999	FMN1(15q13.3)	intron	T/C	0.60/0.39	7.411e-05	2.66(1.64–4.32)	0.51/0.55	0.394	0.79(0.46–1.35)	0.01802	1.54111	90.78
rs2444983	15:33443920	FMN1(15q13.3)	intron	G/A	0.60/0.39	7.411e-05	2.66(1.64–4.32)	0.51/0.55	0.394	0.79(0.46–1.35)	0.01802	0.648885	90.78
rs6494907	15:33454900	FMN1(15q13.3)	intron	G/C	0.59/0.37	9.958e-05	2.54(1.59–4.07)	0.48/0.54	0.2242	0.71(0.42–1.23)	0.03244	0.678955	91.69
rs7496520	15:67153601	RP11-798K3.4(15q22.31)	intron	T/G	0.29/0.09	1.389e-05	4.70(2.34–9.44)	0.15/0.25	0.08112	0.54(0.27–1.08)	0.06973	1.5746	94.63
rs16950284	15:67154184	RP11-798K3.4(15q22.31)	intron	T/C	0.21/0.05	3.92e-05	5.84(2.52–13.54)	0.14/0.19	0.3296	0.70(0.34–1.44)	0.05165	1.72478	92.89
rs8023363	15:67154654	RP11-798K3.4(15q22.31)	intron	A/G	0.21/0.05	3.92e-05	5.84(2.52–13.54)	0.14/0.19	0.3296	0.70(0.34–1.44)	0.05165	1.72478	92.89
rs4589502	15:67155069	RP11-798K3.4(15q22.31)	intron	T/C	0.21/0.05	3.92e-05	5.84(2.52–13.54)	0.14/0.19	0.3296	0.70(0.34–1.44)	0.05165	1.72478	92.89
rs34114503	15:67163955	RP11-798K3.4(15q22.31)	intergenic	G/A	0.21/0.05	3.92e-05	5.84(2.52–13.54)	0.14/0.19	0.3296	0.70(0.34–1.44)	0.05165	0.579784	92.89
rs56947628	15:67166189	RP11-798K3.4(15q22.31)	regulatory region	AAAAAC/A	0.28/0.07	3.788e-06	5.70(2.73–11.93)	0.14/0.24	0.08064	0.54(0.27–1.08)	0.05633	0.610059	95.19
rs1468910660	15:67167330	RP11-798K3.4(15q22.31)	intergenic	T/TCTC	0.21/0.05	3.92e-05	5.84(2.52–13.54)	0.14/0.19	0.3296	0.70(0.34–1.44)	0.05165	1.72478	92.89
rs11852410	15:67167331	RP11-798K3.4(15q22.31)	intergenic	T/C	0.21/0.05	3.92e-05	5.84(2.52–13.54)	0.14/0.17	0.4747	0.76(0.35–1.63)	0.02472	1.91554	91.92
rs4598855	15:67169873	RP11-798K3.4(15q22.31)	regulatory region	A/G	0.21/0.05	3.92e-05	5.84(2.52–13.54)	0.14/0.19	0.3296	0.70(0.34–1.44)	0.05165	1.72478	92.89
rs4077234	15:67170113	RP11-798K3.4(15q22.31)	regulatory region	A/G	0.21/0.05	3.92e-05	5.84(2.52–13.54)	0.14/0.19	0.3296	0.70(0.34–1.44)	0.05165	1.72478	92.89
rs76663010	15:67171455	RP11-798K3.4(15q22.31)	intergenic	A/AC	0.21/0.05	2.158e-05	6.66(2.78–15.98)	0.14/0.19	0.3296	0.70(0.34–1.44)	0.05017	1.74683	93.4
rs1895520388	15:67173393	RP11-798K3.4(15q22.31)	intergenic	G/GACA	0.21/0.05	3.92e-05	5.84(2.52–13.54)	0.14/0.19	0.3296	0.70(0.34–1.44)	0.05165	1.72478	92.89
rs35024162	15:67173402	RP11-798K3.4(15q22.31)	regulatory region	C/G	0.21/0.05	3.92e-05	5.84(2.52–13.54)	0.14/0.19	0.3296	0.70(0.34–1.44)	0.05165	1.72478	92.89
rs2470060	15:67185771	RP11-798K3.4(15q22.31)	intergenic	G/A	0.20/0.05	3.551e-05	6.29(2.63–15.04)	0.12/0.18	0.2259	0.62(0.29–1.34)	0.06712	0.583156	93.43
rs17273637	15:67193084	RP11-798K3.4(15q22.31)	regulatory region	T/C	0.20/0.04	2.07e-05	7.21(2.90–17.90)	0.12/0.16	0.4008	0.72(0.33–1.56)	0.03339	1.89933	93.01
rs2615184	15:67194715	RP11-798K3.4(15q22.31)	intergenic	G/A	0.21/0.05	3.092e-05	6.04(2.59–14.07)	0.14/0.17	0.5226	0.78(0.37–1.66)	0.02218	0.519338	92.02
rs266327	15:67204983	RP11-798K3.4(15q22.32)	regulatory region	T/C	0.21/0.05	3.092e-05	6.04(2.59–14.07)	0.13/0.17	0.407	0.73(0.34–1.55)	0.0302	1.86843	92.51
rs266280	15:67213272	RP11-798K3.4(15q22.32)	intron	C/T	0.21/0.05	3.873e-05	5.92(2.54–13.80)	0.13/0.17	0.407	0.73(0.34–1.55)	0.03306	0.540641	92.35
rs12438505	15:67213830	RP11-798K3.4(15q22.32)	intron	C/G	0.21/0.03	7.41e-06	9.15(3.48–24.10)	0.12/0.17	0.2863	0.66(0.30–1.42)	0.0493	1.834	94.24
rs733664	15:67214870	RP11-798K3.4(15q22.32)	intron	T/C	0.21/0.03	7.41e-06	9.15(3.48–24.10)	0.12/0.17	0.2863	0.66(0.30–1.42)	0.0493	1.834	94.24
rs8040468	15:67216138	RP11-798K3.4(15q22.32)	intron	C/G	0.21/0.03	7.41e-06	9.15(3.48–24.10)	0.12/0.17	0.3111	0.67(0.31–1.45)	0.04442	1.86004	94.14
rs17208550	15:67217708	RP11-798K3.4(15q22.32)	intron	T/C	0.19/0.04	3.685e-05	6.92(2.76–17.35)	0.12/0.17	0.3111	0.67(0.31–1.45)	0.0592	1.7688	93.1
rs17208578	15:67217747	RP11-798K3.4(15q22.32)	intron	A/G	0.19/0.04	3.685e-05	6.92(2.76–17.35)	0.12/0.18	0.2294	0.62(0.29–1.35)	0.0811	1.69486	93.52
rs4843185	16:85690338	GSE1(16q24.1)	intron	A/G	0.35/0.14	3.301e-05	3.29(1.87–5.77)	0.24/0.24	0.7813	0.91(0.47–1.77)	0.00279	1.92418	88.04
rs2544550159	16:85690878	GSE1(16q24.1)	intron	CA/C	0.36/0.16	5.625e-05	3.11(1.79–5.41)	0.27/0.24	0.635	1.17(0.60–2.28)	0.0006737	2.08882	79.57
rs201190960	17:19767785	ULK2(17p11.2)	intron	C/CA	0.22/0.44	2.975e-05	0.34(0.21–0.56)	0.29/0.43	0.01469	0.46(0.25–0.86)	1.739e-06	0.38274	0
rs78669946	17:20895708	RP11-344E13.3(17p11.2)	intron	G/GC	0.37/0.17	1.791e-05	3.76(2.05–6.89)	0.24/0.20	0.59	1.20(0.61–2.35)	0.0003887	2.25624	83.63
rs59713572	17:20897270	RP11-344E13.3(17p11.2)	intron	A/G	0.37/0.17	1.791e-05	3.76(2.05–6.89)	0.24/0.20	0.59	1.20(0.61–2.35)	0.0003887	2.25624	83.63
rs12602058	17:20897623	RP11-344E13.3(17p11.2)	intron	A/G	0.37/0.17	1.791e-05	3.76(2.05–6.89)	0.24/0.20	0.59	1.20(0.61–2.35)	0.0003887	2.25624	83.63
rs899337	17:20898638	RP11-344E13.3(17p11.2)	intron	A/G	0.45/0.23	2.976e-06	4.41(2.37–8.22)	0.31/0.31	0.9042	1.04(0.58–1.84)	0.00111	2.0198	91.08
rs56323013	17:20900744	RP11-344E13.3(17p11.2)	intron	T/C	0.37/0.17	2.944e-05	3.61(1.98–6.60)	0.24/0.20	0.59	1.20(0.61–2.35)	0.0005207	2.21201	82.47
rs4985814	17:20901158	RP11-344E13.3(17p11.2)	intron	A/G	0.37/0.17	2.944e-05	3.61(1.98–6.60)	0.24/0.20	0.59	1.20(0.61–2.35)	0.0005207	2.21201	82.47
rs4985815	17:20901247	RP11-344E13.3(17p11.2)	non coding transcript exon	T/C	0.37/0.17	2.944e-05	3.61(1.98–6.60)	0.24/0.20	0.59	1.20(0.61–2.35)	0.0005207	2.21201	82.47
rs4985816	17:20901713	RP11-344E13.3(17p11.2)	3'-UTR	C/T	0.37/0.17	2.944e-05	3.61(1.98–6.60)	0.24/0.20	0.59	1.20(0.61–2.35)	0.0005207	0.452078	82.47
rs75550179	17:20902181	RP11-344E13.3(17p11.2)	3'-UTR	T/TC	0.37/0.17	2.944e-05	3.61(1.98–6.60)	0.24/0.20	0.59	1.20(0.61–2.35)	0.0005207	2.21201	82.47
rs76491351	17:20902444	USP22, RP11-344E13.3(17p11.2)	intron	A/G	0.37/0.17	2.944e-05	3.61(1.98–6.60)	0.24/0.20	0.59	1.20(0.61–2.35)	0.0005207	2.21201	82.47
rs1045162	17:20903080	USP22, RP11-746M1.1(17p11.2)	3'-UTR	A/C	0.37/0.17	2.944e-05	3.61(1.98–6.60)	0.24/0.20	0.59	1.20(0.61–2.35)	0.0005207	2.21201	82.47
rs1127814	17:20904292	USP22(17p11.2)	3'-UTR	A/G	0.37/0.17	2.944e-05	3.61(1.98–6.60)	0.24/0.20	0.59	1.20(0.61–2.35)	0.0005207	2.21201	82.47
rs200964759	17:20905342	USP22(17p11.2)	3'-UTR	A/AGCGGTAGCCAGGCAAT	0.37/0.17	2.944e-05	3.61(1.98–6.60)	0.24/0.20	0.59	1.20(0.61–2.35)	0.0005207	2.21201	82.47
rs2291034	17:20911173	USP22(17p11.2)	intron	T/G	0.37/0.17	4.804e-05	3.44(1.90–6.24)	0.24/0.21	0.7109	1.14(0.58–2.22)	0.001008	2.11256	82.89
rs4445951	17:20913224	USP22(17p11.2)	intron	G/C	0.37/0.17	4.804e-05	3.44(1.90–6.24)	0.24/0.21	0.6706	1.16(0.59–2.26)	0.000906	0.470857	82.42
rs143233711	17:20913882	USP22(17p11.2)	intron	C/CAGG	0.37/0.17	4.804e-05	3.44(1.90–6.24)	0.24/0.21	0.6706	1.16(0.59–2.26)	0.000906	0.470857	82.42
rs17770614	17:20916022	USP22(17p11.2)	intron	C/A	0.37/0.17	4.804e-05	3.44(1.90–6.24)	0.24/0.21	0.6706	1.16(0.59–2.26)	0.000906	0.470857	82.42
rs719093	17:20916362	USP22(17p11.2)	intron	A/G	0.37/0.17	4.804e-05	3.44(1.90–6.24)	0.24/0.21	0.6706	1.16(0.59–2.26)	0.000906	2.12379	82.42
rs2054464	17:20919720	USP22(17p11.2)	intron	T/C	0.37/0.17	4.804e-05	3.44(1.90–6.24)	0.24/0.21	0.6706	1.16(0.59–2.26)	0.000906	2.12379	82.42
rs77997617	17:20922007	USP22(17p11.2)	intron	C/T	0.37/0.17	4.804e-05	3.44(1.90–6.24)	0.24/0.21	0.6706	1.16(0.59–2.26)	0.000906	0.470857	82.42
rs2127095	17:20925383	USP22(17p11.2)	intron	G/A	0.37/0.17	4.804e-05	3.44(1.90–6.24)	0.24/0.21	0.6706	1.16(0.59–2.26)	0.000906	0.470857	82.42
rs75090529	17:20926910	USP22(17p11.2)	intron	A/AC	0.37/0.17	4.804e-05	3.44(1.90–6.24)	0.24/0.21	0.6706	1.16(0.59–2.26)	0.000906	2.12379	82.42
rs200642628	17:20927007	USP22(17p11.2)	intron	A/G	0.37/0.17	4.804e-05	3.44(1.90–6.24)	0.24/0.21	0.6706	1.16(0.59–2.26)	0.000906	2.12379	82.42
rs59543297	17:20928768	USP22(17p11.2)	intron	G/A	0.37/0.17	4.804e-05	3.44(1.90–6.24)	0.24/0.21	0.6706	1.16(0.59–2.26)	0.000906	0.470857	82.42
rs74867087	17:20931271	USP22(17p11.2)	intron	C/A	0.37/0.17	4.804e-05	3.44(1.90–6.24)	0.24/0.21	0.6706	1.16(0.59–2.26)	0.000906	0.470857	82.42
rs74256011	17:20931286	USP22(17p11.2)	intron	G/A	0.37/0.17	4.804e-05	3.44(1.90–6.24)	0.24/0.21	0.6706	1.16(0.59–2.26)	0.000906	0.470857	82.42
rs58235085	17:20935517	USP22(17p11.2)	intron	T/C	0.37/0.17	4.804e-05	3.44(1.90–6.24)	0.24/0.21	0.6706	1.16(0.59–2.26)	0.000906	2.12379	82.42
rs2364326	17:20939464	USP22(17p11.2)	intron	G/A	0.37/0.17	4.804e-05	3.44(1.90–6.24)	0.24/0.21	0.6706	1.16(0.59–2.26)	0.000906	0.470857	82.42
rs4985966	17:20942333	USP22(17p11.2)	intron	T/C	0.37/0.17	4.804e-05	3.44(1.90–6.24)	0.24/0.21	0.6706	1.16(0.59–2.26)	0.000906	2.12379	82.42
rs79877275	17:20943555	USP22(17p11.2)	intron	A/G	0.37/0.17	4.804e-05	3.44(1.90–6.24)	0.24/0.21	0.6706	1.16(0.59–2.26)	0.000906	2.12379	82.42
rs75263285	17:20945657	USP22(17p11.2)	intron	T/G	0.37/0.17	4.804e-05	3.44(1.90–6.24)	0.24/0.21	0.6706	1.16(0.59–2.26)	0.000906	2.12379	82.42
rs10579510	17:20945874	USP22(17p11.2)	intron	G/GCA	0.37/0.17	4.804e-05	3.44(1.90–6.24)	0.24/0.21	0.6706	1.16(0.59–2.26)	0.000906	2.12379	82.42
rs4985968	17:20949271	USP22(17p11.2)	intergenic	G/A	0.37/0.17	4.804e-05	3.44(1.90–6.24)	0.24/0.21	0.6706	1.16(0.59–2.26)	0.000906	0.470857	82.42
rs4985969	17:20949688	USP22(17p11.2)	intergenic	G/A	0.37/0.17	4.804e-05	3.44(1.90–6.24)	0.24/0.21	0.6706	1.16(0.59–2.26)	0.000906	0.470857	82.42
rs76436774	17:20950127	USP22(17p11.2)	intergenic	C/T	0.37/0.17	4.804e-05	3.44(1.90–6.24)	0.24/0.21	0.6706	1.16(0.59–2.26)	0.000906	0.470857	82.42
rs4985970	17:20950775	USP22(17p11.2)	intergenic	G/A	0.37/0.17	4.804e-05	3.44(1.90–6.24)	0.24/0.21	0.6706	1.16(0.59–2.26)	0.000906	0.470857	82.42
rs80223006	17:20952510	USP22(17p11.2)	intergenic	AG/A	0.37/0.17	4.804e-05	3.44(1.90–6.24)	0.23/0.21	0.7459	1.12(0.57–2.22)	0.00106	0.472556	83.06
rs78022695	17:20956899	USP22(17p11.2)	intergenic	T/C	0.38/0.18	4.372e-05	3.41(1.89–6.15)	0.24/0.22	0.7762	1.10(0.56–2.17)	0.001085	2.09531	83.64
rs4985972	17:20958588	USP22(17p11.2)	intergenic	T/C	0.38/0.18	3.585e-05	3.43(1.91–6.15)	0.24/0.22	0.7762	1.10(0.56–2.17)	0.0009318	2.10918	83.87
rs56407803	17:20960167	USP22(17p11.2)	intergenic	C/T	0.39/0.18	3.11e-05	3.43(1.92–6.12)	0.25/0.23	0.6299	1.18(0.61–2.28)	0.000555	0.463708	82.34
rs3785874	17:45297113	MYL4(17q21.32)	intron	T/G	0.37/0.59	5.614e-05	0.38(0.24–0.61)	0.42/0.52	0.1666	0.68(0.39–1.18)	7.343e-05	0.487824	58.66
rs35177566	20:42127459	L3MBTL1(20q13.12)	intergenic	T/C	0.29/0.52	3.685e-05	0.38(0.24–0.60)	NA	NA	NA	3.682e-05	0.3756	NA
rs111384570	20:42128322	L3MBTL1(20q13.12)	intergenic	C/CCAGA	0.30/0.51	6.437e-05	0.39(0.24–0.62)	0.36/0.40	0.4662	0.80(0.44–1.46)	0.0003143	1.97171	71.53
rs4325825	20:42129662	L3MBTL1(20q13.12)	intergenic	A/G	0.30/0.52	6.338e-05	0.39(0.24–0.62)	0.36/0.40	0.5841	0.85(0.47–1.53)	0.0004954	0.52215	76.03
rs909893	20:42133255	L3MBTL1(20q13.12)	intergenic	T/C	0.30/0.52	5.11e-05	0.38(0.24–0.61)	0.36/0.42	0.3381	0.74(0.41–1.36)	0.0001455	0.489877	65.48
rs6030926	20:42133741	L3MBTL1(20q13.12)	intergenic	A/T	0.29/0.52	3.9e-05	0.38(0.24–0.60)	0.36/0.41	0.4048	0.78(0.43–1.41)	0.0001699	0.495197	71.2
rs4812716	20:42135767	L3MBTL1(20q13.12)	intergenic	T/G	0.30/0.52	6.796e-05	0.39(0.24–0.62)	0.36/0.41	0.4048	0.78(0.43–1.41)	0.0002662	0.503234	69.3
aAbbreviations: Chr, chromosome; Pos, position; AF, allele frequency (case AF/control AF); OR, odds ratio. bI2 heterogeneity index of meta-analysis.
